# Supplementary material for: Engineering human cell spheroids to model embryonic tissue fusion in vitro
Source: PLoS One. 2017 Sep 12;12(9):e0184155. doi: 10.1371/journal.pone.0184155 (PMC5595299; doi:10.1371/journal.pone.0184155)
Supplement: S1 Table — The table contains a list of all primers used in qRT-PCR experiments (data in Fig 1, S2, S3 and S6 Figs) containing the gene symbol, gene name, Entrez gene ID, and TaqMan probe ID. (XLSX) [file pone.0184155.s008.xlsx]

## Sheet: Supplemental Table 1
Supplemental Table 1. List of all primers used in qRT-PCR experiments
Gene Symbol	Gene Name	Entrez Gene ID	TaqMan Probe ID
ACTB	Actin Beta	60	Hs99999903_m1
AHR	Aryl Hydrocarbon Receptor	196	Hs00169233_m1
ALPL	Alkaline Phosphatase, Liver/Bone/Kidney	249	Hs01029144_m1
BGLAP	Bone Gamma-Carboxyglutamate Protein (Osteocalcin)	632	Hs01587814_g1
CD34	CD34 Molecule	947	Hs00990732_m1
CD44	CD44 Molecule (Indian Blood Group)	960	Hs01075861_m1
EGF	Epidermal Growth Factor	1950	Hs01099999_m1
EGFR	Epidermal Growth Factor Receptor	1956	Hs01076078_m1
ENG	Endoglin	2022	Hs00923996_m1
FGFR2	Fibroblast Growth Factor 2	2263	Hs01552926_m1
GAPDH	Glyceraldehyde-3-Phosphate Dehydrogenase	2597	Hs99999905_m1
ITGA6	Integrin Subunit Alpha 6	3655	Hs01041011_m1
KLF4	Kruppel Like Factor 4	9314	Hs00358836_m1
KRT17	Keratin 17	3872	Hs01588578_m1
MYC	V-Myc Avian Myelocytomatosis Viral Oncogene Homolog	4609	Hs00153408_m1
NANOG	Nanog Homeobox	79923	Hs04260366_g1
POU5F1	POU Class 5 Homeobox 1	5460	Hs04260367_gH
PPARG	Peroxisome Proliferator Activated Receptor Gamma	5468	Hs00234592_m1
RUNX2	Runt Related Transcription Factor 2	860	Hs01047973_m1
SOX2	SRY-Box 2	6657	Hs01053049_s1
SPP1	Secreted Phosphoprotein 1 (Osteopontin)	6696	Hs00959010_m1
TGFB3	Transforming Growth Factor Beta 3	7043	Hs01086000_m1
VIM	Vimentin	7431	Hs00185584_m1
