# Supplementary material for: Engineering human cell spheroids to model embryonic tissue fusion in vitro
Source: PLoS One. 2017 Sep 12;12(9):e0184155. doi: 10.1371/journal.pone.0184155 (PMC5595299; doi:10.1371/journal.pone.0184155)
Supplement: S2 Table — The table contains the full list of upstream regulators from IPA analysis of RNASeq data of day 7 versus day 1 HWJSC spheroids presented in Fig 2, including the upstream activator or inhibitor, z-score, p-value, and the target downstream molecules. (XLSX) [file pone.0184155.s009.xlsx]

## Sheet: Supplemental Table 2
Supplemental Table 2. Full detailed list of upstream regulators from IPA analysis with target molecules
Upstream Regulator	Z-score	p-value	Target Molecules
Upstream Activators
COL18A1	2.611	9.56e-10	CCL2,CCND1,EFNB2,EGFR,EPHB1,EPHB2,ETS1,F2R,F2RL1,F3,FGF2,HGF,HIF1A,ICAM1,IL6,ITGB3,JUNB,KDR,MCL1,MMP1,MMP2,PLAU,PTGS2,SERPINE1,SPOCK1,STAT3,THBS1,TNFRSF1A,TNFRSF21,VEGFA
EFNA5	2.496	0.00244	CTGF,DCBLD2,DUSP4,DUSP6,ETV5,IRF1,LPXN,NT5E,NTM,PKP1,PLAT,PTHLH,SLC20A1
EFNA4	2.496	0.004	CTGF,DCBLD2,DUSP4,DUSP6,ETV5,IRF1,LPXN,NT5E,NTM,PKP1,PLAT,PTHLH,SLC20A1
EFNA3	2.496	0.004	CTGF,DCBLD2,DUSP4,DUSP6,ETV5,IRF1,LPXN,NT5E,NTM,PKP1,PLAT,PTHLH,SLC20A1
TWIST1	2.236	0.00632	CASP3,COL1A1,DCN,ETS1,FMOD,FOXO1
EFNA1	2.183	0.000329	BACH2,CTGF,DCBLD2,DUSP4,DUSP6,ETV5,HERC6,ITCH,NT5E,NTM,PKP1,PLAT,PTHLH,PXN,SLC20A1,TCF3,USP9Y
EFNA2	2.065	2.55e-05	BACH2,CTGF,CUX1,DCBLD2,DUSP4,DUSP6,ETV5,FOXL1,FOXQ1,NFIL3,NKX3-1,NT5E,PKP1,PLAT,PTHLH,PXN,SLC20A1,TCF3,USP9Y
TNFRSF18	2	0.00195	CCL2,CXCL8,IL6,MMP9
Upstream Inhibitors
ERG	-2.117	2.63e-08	ADGRG1,ARHGAP22,ARHGAP31,ARHGEF6,AXIN2,BDKRB1,CAMK1D,DAAM1,DOCK10,DOCK2,ETS1,EXT1,FLT1,FMNL2,FMNL3,GPATCH2L,HPCAL1,LAMA5,MET,MYO10,MYO5A,NRCAM,NRG1,NUMB,PARVA,PLAUR,PLPP3,PRKCI,PTPN11,PTPN22,PXN,RALGPS2,RASA2,RGS3,RHOBTB1,RHOJ,ROCK2,SLIT2,TACC1,TRIOBP,TSC22D3,WASF3
TNFSF14	-2.213	0.00243	BIRC3,F2RL1,ICAM1,IL6,MMP9
FAS	-2.425	0.00972	CCL2,CXCL8,MMP1,MMP9,PLD1,SHC1
CD40	-2.448	0.00127	BCL2A1,CCL2,CXCL8,ICAM1,IL1A,IL1B,IL6,IL6R,ITGB1,KLF4,KLF9,NFKB1,NFKB2,PRDM1,REL,SAMSN1,VCAM1,ZBTB16
TLR4	-2.498	0.00068	CCL2,CXCL8,DLK1,IL1B,IL6,IRAK3,MARCH3,MMP1,MX1,NOTCH1,PTGS2,PTX3,RELB,SLC7A11,TSLP
IL17A	-2.559	7.07e-05	ACTA2,BCL2A1,CCL2,CD274,CTGF,CXCL3,CXCL6,CXCL8,ICAM1,IL1A,IL1B,IL6,MMP3,PPARG,PTGS2,VCAM1
PF4	-2.6	0.00102	CCL2,CXCL3,CXCL8,IL1A,IL1B,IL6,SPHK1
C5	-2.631	0.000539	CXCL8,ICAM1,IL1B,IL6,MMP1,MMP9,SERPINE1
IL1B	-3.158	1.69e-09	AMPD3,BCL2A1,C3,CCL2,CCL7,CHI3L1,COL1A1,CSF3,CTSS,CXCL3,CXCL6,CXCL8,ENPP1,FLT1,ICAM1,IL1B,IL6,IRF1,ITGB8,KDR,LCP1,MCL1,MMP1,MMP3,MMP9,MT2A,MYEF2,NFKB1,NR4A2,PLA2G4A,PLXDC2,PPARG,PTGDS,PTGES,PTGFR,PTGS2,SEMA3A,SERPINA3,SERPINB2,SERPINE1,TGFB1,TNFAIP6,VCAM1,VEGFA,VEGFC
TLR7	-3.174	0.00277	CCL2,CD1D,CD274,CXCL8,IFIT3,IL1B,IL1R1,IL6,IRF1,IRF9,ISG15,MX1,MYD88,OAS3
TNF	-4.882	1.49e-29	ACTA2,ADAMTS4,ADGRG6,ADM,ALDH2,ALOX15B,ATP2B1,BAMBI,BHLHE40,BID,BIRC3,BMP2,BTG3,C10orf10,C3,CCL2,CCND2,CD274,CD44,CD47,CHI3L1,CNN1,COL1A2,CTSC,CTSS,CXCL3,CXCL8,DUSP5,EGFR,EGR1,EHD1,EPHB2,ETS1,EXT1,F2RL1,F3,G0S2,GBP1,H19,HBEGF,HIVEP1,HMOX1,ICAM1,IFIT3,IFNAR2,IGF2,IGFBP2,IL1A,IL1B,IL1R1,IL32,IL6,INHBA,IRAK3,IRF1,ITGA4,ITGB3,JARID2,KIF3C,KLF6,KRT34,LAMA3,LAMB3,LAMC2,LGALS3,LTBP2,MAFF,MARCKSL1,MCAM,M…
