# Supplementary material for: Engineering human cell spheroids to model embryonic tissue fusion in vitro
Source: PLoS One. 2017 Sep 12;12(9):e0184155. doi: 10.1371/journal.pone.0184155 (PMC5595299; doi:10.1371/journal.pone.0184155)
Supplement: S3 Table — The table contains the full list of differentially expressed proteins in day 7 versus day 1 HWJSC spheroids (with 20% fold change, ANOVA p-value < 0.055). Presented are the protein name, protein symbol, Swiss-Prot accession number, SameSpots ID #, ANOVA p-value, fold change of protein expression at day 7 versus day 1, and the number of identified peptides from each of three gels representing biological replicates. Only the identified proteins with at least 2 identified peptides from at least 1 gel are presented in the table. (XLSX) [file pone.0184155.s010.xlsx]

## Sheet: Supplemental Table 3
Supplemental Table 3. Full Data Analysis from 2D-DIGE Analysis of Osteogenic Differentiation at Day 7 vs Day 1
		Swissprot	SS spot		Fold	# Identified Peptides
Protein Name	Protein Symbol	Accessions	#	Anova (p)	Change	Gel 1	Gel 2	Gel 3
60 kDa heat shock protein, mitochondrial	CH60_HUMAN_1	P10809	497	0.0042035	0.545957	3	0	0
60 kDa heat shock protein, mitochondrial	CH60_HUMAN_1	P10809	502	0.00553251	0.489645	0	3	4
60 kDa heat shock protein, mitochondrial	CH60_HUMAN_1	P10809	504	0.0248603	0.628975	6	4	4
Actin, cytoplasmic 2	ACTG_HUMAN_1	P63261	680	0.0318812	0.62599	8	8	6
Actin, cytoplasmic 2	ACTG_HUMAN_1	P63261	694	0.00401641	0.713282	0	3	0
Actin, cytoplasmic 2	ACTG_HUMAN_1	P63261	696	0.040212	0.67132	0	4	0
Actin, cytoplasmic 2	ACTG_HUMAN_1	P63261	698	0.0115307	0.587765	0	6	0
Alpha-enolase	ENOA_HUMAN_1	P06733	624	0.0470299	1.53575	12	7	8
Aminopeptidase N	AMPN_HUMAN	P15144	178	0.00553067	1.45335	2	0	0
Annexin A1	ANXA1_HUMAN_1	P04083	735	0.00271257	0.545771	0	0	3
Annexin A1	ANXA1_HUMAN_1	P04083	736	0.0371918	0.586943	1	4	4
Annexin A1	ANXA1_HUMAN_1	P04083	737	0.0191026	0.691742	0	5	4
Annexin A6	ANXA6_HUMAN_1	P08133	424	0.0333032	1.32481	2	5	0
ATP synthase subunit alpha, mitochondrial	ATPA_HUMAN_1	P25705	569	0.0119277	1.41405	5	0	3
Calreticulin	CALR_HUMAN_1	P27797	576	0.0356891	0.76675	0	5	0
Chloride intracellular channel protein 1	CLIC1_HUMAN_1	O00299	847	0.00173938	0.666682	0	4	3
Collagen alpha-1(VI) chain; Precursor	CO6A1_HUMAN_1	P12109	222	0.0513386	1.601	0	5	3
Collagen, type VI, alpha 2	CO6A2_HUMAN_1	P12110	190	0.0133641	2.13418	0	2	3
Collagen, type VI, alpha 2	CO6A2_HUMAN_1	P12110	192	0.011236	2.32157	6	5	3
Collagen, type VI, alpha 2	CO6A2_HUMAN_1	P12110	194	0.0192479	2.32044	0	3	0
Collagen, type VI, alpha 2	CO6A2_HUMAN_1	P12110	195	0.0197361	2.38892	0	3	0
Cystatin-SN	CYTN_HUMAN_1	P01037	606	0.0260865	0.728616	3	0	0
Cytoplasmic aconitate hydratase	ACOC_HUMAN	P21399	322	0.0114364	1.34488	0	0	4
Dihydropyrimidinase-related protein 2	DPYL2_HUMAN_1	Q16555	492	0.0270423	1.8554	0	3	0
Dihydropyrimidinase-related protein 2	DPYL2_HUMAN_1	Q16555	493	0.0167888	2.20905	0	3	0
Dihydropyrimidinase-related protein 2	DPYL2_HUMAN_1	Q16555	496	0.0105734	2.35696	6	4	0
EH domain-containing protein 1 (Fragment)	EHD1_HUMAN_1	Q9H4M9	519	0.000958731	0.668446	5	0	0
Elongation factor 1-gamma	EF1G_HUMAN_1	B4DTG2	633	0.0132381	0.740714	0	3	3
Elongation factor 2	EF2_HUMAN	P13639	325	0.0264891	0.768958	3	0	4
Eukaryotic initiation factor 4A-I	IF4A1_HUMAN_1	P60842	657	0.0120228	0.762118	4	4	7
F-actin-capping protein subunit alpha-1	CAZA1_HUMAN_1	P52907	762	0.0545405	0.789108	1	1	2
Fructose-bisphosphate aldolase	ALDOA_HUMAN_1	P04075	688	0.0155279	1.27246	1	1	3
Glucose-6-phosphate 1-dehydrogenase	G6PD_HUMAN_1	P11413	552	0.00793831	0.815392	8	5	7
Glucose-6-phosphate 1-dehydrogenase	G6PD_HUMAN_1	P11413	554	0.000109296	0.612606	5	0	3
Glutathione S-transferase P	GSTP1_HUMAN_1	P09211	929	0.00232221	1.37876	5	2	0
Heat shock cognate 71 kDa protein	HSP7C_HUMAN_1	P11142	444	0.0525	0.694158	3	8	7
Heat shock protein beta-1	HSPB1_HUMAN_1	P04792	876	0.00673797	1.1747	3	0	0
Heat shock protein beta-1	HSPB1_HUMAN_1	P04792	890	0.0095422	1.57939	3	0	0
Heat shock protein beta-1	HSPB1_HUMAN	P04792	901	0.00652152	1.93069	3	7	1
Heat shock protein beta-1	HSPB1_HUMAN	P04792	902	0.00735076	2.53018	8	9	0
Heterogeneous nuclear ribonucleoprotein A1	ROA1_HUMAN_1	P09651	756	0.00220486	0.729609	4	0	0
Heterogeneous nuclear ribonucleoprotein K	HNRPK_HUMAN_1	P61978	535	0.00247435	0.69522	0	4	2
Heterogeneous nuclear ribonucleoprotein K	HNRPK_HUMAN_1	P61978	537	0.0323764	0.811275	0	1	5
Heterogeneous nuclear ribonucleoprotein K	HNRPK_HUMAN_1	P61978	541	0.0065456	0.689382	0	0	2
Interleukin enhancer-binding factor 2	ILF2_HUMAN_1	Q12905	660	0.00331185	0.504828	6	0	0
Isocitrate dehydrogenase [NADP] cytoplasmic	IDHC_HUMAN_1	O75874	663	0.00130243	1.76867	4	2	0
Keratin, type I cytoskeletal 18	K1C18_HUMAN_1	P05783	644	0.0059527	0.567127	9	0	0
Keratin, type II cytoskeletal 8	K2C8_HUMAN_1	P05787	599	0.0328236	0.603186	0	7	0
L-lactate dehydrogenase A chain	LDHA_HUMAN_1	P00338	782	0.0027118	2.28113	0	1	4
L-lactate dehydrogenase A chain	LDHA_HUMAN_1	P00338	785	0.000544461	2.2862	0	0	2
L-lactate dehydrogenase A chain	LDHA_HUMAN_1	P00338	786	0.00800372	2.23939	4	1	4
L-lactate dehydrogenase A chain	LDHA_HUMAN_1	P00338	787	0.000205981	2.38832	0	0	2
L-lactate dehydrogenase A chain	LDHA_HUMAN_1	P00338	788	0.0193565	2.06277	0	1	2
L-lactate dehydrogenase A chain	LDHA_HUMAN_1	P00338	789	0.00586523	1.97647	4	1	3
Neutral alpha-glucosidase AB	GANAB_HUMAN	Q14697	289	0.0233251	0.746663	3	4	1
Nicotinamide N-methyltransferase	NNMT_HUMAN_1	P40261	875	0.000248928	3.8843	6	4	3
Nicotinamide phosphoribosyltransferase	NAMPT_HUMAN_1	P43490	585	0.0105875	1.6929	2	2	5
Nicotinamide phosphoribosyltransferase	NAMPT_HUMAN_1	P43490	588	0.000404438	2.86034	5	3	0
Peptidyl-prolyl cis-trans isomerase B	PPIB_HUMAN_1	P23284	943	0.0159574	0.680257	7	0	0
Peroxiredoxin-6	PRDX6_HUMAN_1	P30041	909	0.00201606	1.45182	8	7	1
Peroxiredoxin-6	PRDX6_HUMAN	P30041	910	0.0549196	1.25698	3	3	0
Peroxiredoxin-6	PRDX6_HUMAN	P30041	916	0.00706415	1.56895	0	0	6
Phosphoglycerate kinase 1	PGK1_HUMAN_1	P00558	639	0.0336047	1.72657	2	0	0
Phosphoglycerate kinase 1	PGK1_HUMAN_1	P00558	652	0.0341176	1.63769	3	2	4
Phosphoglycerate kinase 1	PGK1_HUMAN_1	P00558	653	0.016137	1.85243	3	2	3
Phosphoglycerate kinase 1	PGK1_HUMAN_1	P00558	656	0.0323334	1.50342	2	3	2
Phosphoglycerate mutase	PGAM1_HUMAN_1	P18669	887	0.0224083	1.60955	5	9	0
Poly(rC)-binding protein 1	PCBP1_HUMAN_1	Q15365	720	0.05457	0.821824	0	4	0
Prelamin-A/C	LMNA_HUMAN	P02545	474	0.0282919	0.596547	0	0	2
Prelamin-A/C	LMNA_HUMAN	P02545	488	0.00417046	0.665563	0	2	0
Proteasome subunit alpha type-5	PSA5_HUMAN_1	P28066	896	0.035289	0.849455	1	2	0
Pyruvate kinase PKM	KPYM_HUMAN_1	P14618	525	0.0545172	0.744629	6	1	7
Reticulocalbin-1	RCN1_HUMAN_1	Q15293	678	0.0105756	1.52834	4	0	4
Superoxide dismutase, mitochondrial	SODM_HUMAN_1	P04179	946	0.00048998	4.98783	6	7	5
Superoxide dismutase, mitochondrial	SODM_HUMAN_1	P04179	947	0.00218875	3.76596	4	7	3
Superoxide dismutase, mitochondrial	SODM_HUMAN_1	P04179	953	0.00166906	5.10745	1	5	0
T-complex protein 1 subunit beta	TCPB_HUMAN_1	P78371	548	0.00828991	0.704167	3	0	0
T-complex protein 1 subunit beta	TCPB_HUMAN_1	P78371	550	0.0527347	0.86558	2	0	0
T-complex protein 1 subunit epsilon	TCPE_HUMAN_1	P48643	503	0.0315851	0.843008	0	3	3
T-complex protein 1 subunit zeta	TCPZ_HUMAN_1	P40227	530	0.0362433	0.824151	3	0	0
Transgelin	TAGL_HUMAN_1	Q01995	923	0.018054	0.525805	5	0	0
Triosephosphate isomerase	TPIS_HUMAN_1	P60174	895	0.0223109	1.47298	4	10	0
Triosephosphate isomerase	TPIS_HUMAN_1	P60174	898	0.00320232	2.39319	3	2	0
Tubulin alpha-1A chain	TBA1A_HUMAN_1	Q71U36	603	0.0284333	0.718787	0	3	0
Ubiquitin carboxyl-terminal hydrolase isozyme L1	UCHL1_HUMAN_1	P09936	912	0.0120801	0.735142	4	5	0
UTP--glucose-1-phosphate uridylyltransferase	UGPA_HUMAN_1	Q16851	560	0.0184362	1.53015	4	3	0
UTP--glucose-1-phosphate uridylyltransferase	UGPA_HUMAN_1	Q16851	561	0.00214434	1.92119	3	2	1
UTP--glucose-1-phosphate uridylyltransferase	UGPA_HUMAN	Q16851	570	0.0133742	1.59183	0	0	2
Vimentin	VIME_HUMAN_1	P08670	282	0.0011668	0.671548	0	0	2
Vimentin	VIME_HUMAN_1	P08670	589	0.00607939	0.830982	0	5	0
Differentially expressed proteins at Day 7 relative to Day 1 with a greater than 20% fold change and ANOVA p-value<0.055 using the SameSpots analysis are listed. Spots containing more than one unique protein were omitted from this table due to the inability to distinguish the fold change of one species versus another in that spot.
