# Supplementary material for: Engineering human cell spheroids to model embryonic tissue fusion in vitro
Source: PLoS One. 2017 Sep 12;12(9):e0184155. doi: 10.1371/journal.pone.0184155 (PMC5595299; doi:10.1371/journal.pone.0184155)
Supplement: S4 Table — The table contains a list of the top canonical pathways enriched for the differentially expressed proteins identified with 2D-DIGE in day 7 versus day 1 HWJSC spheroid samples (Fig 3). Included are the top canonical pathway, the p-value, and the % overlap from the IPA core analysis. (XLSX) [file pone.0184155.s011.xlsx]

## Sheet: Supplemental Table 4
Supplemental Table 4. 2D-DIGE Analysis with Ingenuity Pathway Analysis
Top Canonical Pathways	p-value	% Overlap
Glycolysis I	3.6e-11	0.25
Gluconeogenesis I	5.6e-07	0.16
Sucrose Degradation V (Mammalian)	0.000196	0.25
Glutathione Redox Reactions I	0.00158	0.091
NRF2-mediated Oxidative Stress Response	0.00168	0.021
