# Supplementary material for: Engineering human cell spheroids to model embryonic tissue fusion in vitro
Source: PLoS One. 2017 Sep 12;12(9):e0184155. doi: 10.1371/journal.pone.0184155 (PMC5595299; doi:10.1371/journal.pone.0184155)
Supplement: S5 Table — The table contains a list of all of the genes identified from RNASeq analysis of the day 1 and day 7 HWJSC spheroids. Included in the table are the gene ID, the total number of reads, and differential expression analysis comparing the day 7 versus the day 1 samples (p-value, FDR step-up corrected p-value, ratio of expression of each gene of the day 7 versus day 1 samples, fold change of expression of each gene in the day 7 versus day 1 samples, and the LS mean). (XLSX) [file pone.0184155.s012.xlsx]

## Sheet: Supplemental Table 5
Supplemental Table 5.	RNA sequencing data of osteogenic differentiation at day 7 vs day 1
Gene ID	Total reads	P-value (Osteo d7 vs. Osteo d1)	FDR step up (Osteo d7 vs. Osteo d1)	Ratio (Osteo d7 vs. Osteo d1)	Fold change (Osteo d7 vs. Osteo d1)	LSMean(Osteo d7) (Osteo d7 vs. Osteo d1)	LSMean(Osteo d1) (Osteo d7 vs. Osteo d1)
A1BG-AS1	568.756	0.0748263	0.201946	1.972	1.972	2.16898	1.09989
A4GALT	3114	6.28505e-05	0.000840345	0.217236	-4.60328	4.36023	20.0714
AAAS	1300	0.967505	0.985659	1.09251	1.09251	2.17967	1.99511
AACS	7361	0.000460845	0.00418652	2.2104	2.2104	29.0009	13.1202
AADAT	1198	0.118123	0.276561	0.665188	-1.50333	3.11703	4.68594
AAED1	1745	0.134881	0.301438	1.62881	1.62881	6.99886	4.29691
AAGAB	17775	0.46684	0.662241	1.10814	1.10814	59.8927	54.0481
AAK1	39960	0.0073863	0.0370719	0.707754	-1.41292	95.4719	134.894
AAMP	8563	0.450231	0.648909	1.16528	1.16528	24.9106	21.3774
AAR2	6075	0.0191329	0.0757429	1.4646	1.4646	20.0326	13.6779
AARS	24137	0.167992	0.349178	1.44436	1.44436	30.6997	21.2549
AARS2	3087	0.68222	0.820772	1.20509	1.20509	5.08291	4.21788
AARSD1	1843.01	0.0676527	0.188531	1.72572	1.72572	6.27326	3.63516
AASDH	6992	0.171988	0.353949	1.25689	1.25689	13.6251	10.8403
AASDHPPT	28029	0.629803	0.785328	1.11337	1.11337	103.76	93.1945
AASS	8912	0.000117462	0.00138417	2.44888	2.44888	51.9764	21.2246
AATF	5818	0.105535	0.255611	1.97744	1.97744	12.031	6.08412
ABAT	1738	0.0456452	0.14344	0.573641	-1.74325	4.10549	7.1569
ABCA1	156627	1.58271e-05	0.000269246	0.395914	-2.5258	356.599	900.699
ABCA11P	574.176	0.0282815	0.101541	0.454533	-2.20006	0.991961	2.18237
ABCA2	15920	2.18552e-05	0.000355651	0.3166	-3.15856	17.6145	55.6366
ABCA5	7387.92	0.156669	0.33343	1.33475	1.33475	37.6885	28.2364
ABCA6	2469	0.349385	0.555616	0.814337	-1.22799	14.2352	17.4807
ABCA7	795	0.127169	0.290748	0.549679	-1.81924	2.07411	3.77331
ABCA8	50626.6	0.01109	0.0502945	0.564552	-1.77132	276.446	489.673
ABCB10	6693	0.004018	0.0232737	2.12914	2.12914	19.564	9.18869
ABCB6	5651	0.0504092	0.153909	1.75601	1.75601	8.30194	4.72773
ABCB7	5532	0.0646689	0.182597	0.715328	-1.39796	13.8431	19.3521
ABCB8	1958	0.782065	0.882211	1.13431	1.13431	5.71088	5.03468
ABCB9	846	0.241327	0.438601	0.66042	-1.51419	2.25769	3.41857
ABCC1	22952	0.0032805	0.0197084	0.613179	-1.63084	41.4134	67.5388
ABCC10	3564	0.490456	0.681325	0.878971	-1.13769	8.91623	10.1439
ABCC2	1157	7.59862e-05	0.000979893	9.68518	9.68518	12.3787	1.27811
ABCC3	7802	0.589765	0.758437	1.1838	1.1838	22.0353	18.614
ABCC4	35487	0.00115236	0.00853906	0.585142	-1.70899	95.7428	163.623
ABCC5	5707	0.211188	0.404307	0.716583	-1.39551	18.0738	25.2222
ABCC9	3376.01	6.22797e-09	5.03489e-07	40.3179	40.3179	56.3978	1.39883
ABCD1	1371	0.13032	0.295163	0.603372	-1.65735	3.09366	5.12729
ABCD3	22402	0.155472	0.332112	1.39845	1.39845	113.602	81.2341
ABCD4	3105	0.484631	0.677364	0.885309	-1.12955	9.68889	10.9441
ABCE1	38302.7	0.320278	0.526501	1.22818	1.22818	114.312	93.0743
ABCF1	12024	0.0097262	0.0457896	1.56516	1.56516	37.0291	23.6584
ABCF2	9792	0.247591	0.44614	1.34141	1.34141	27.1059	20.207
ABCF3	4540	0.169236	0.350821	1.46648	1.46648	10.6551	7.26574
ABHD10	11593	0.000337467	0.00328945	0.456358	-2.19126	24.0128	52.6184
ABHD12	2067	0.201599	0.391073	0.721603	-1.3858	5.67976	7.87103
ABHD13	14673	0.158495	0.335682	1.30631	1.30631	67.4282	51.6173
ABHD14B	6830	0.307475	0.511834	1.30659	1.30659	22.3613	17.1143
ABHD15	2002	0.999488	0.999731	0.997202	-1.00281	6.43203	6.45008
ABHD16A	2747	0.033599	0.115533	0.43477	-2.30007	5.25459	12.0859
ABHD17A	1058	0.702796	0.832781	0.793257	-1.26062	2.06257	2.60013
ABHD17B	11185	0.672294	0.814359	0.910762	-1.09798	36.6903	40.2852
ABHD17C	2732	0.0225352	0.0857636	0.593857	-1.68391	8.27088	13.9274
ABHD2	54974.5	0.0111206	0.0503745	0.674264	-1.4831	117.477	174.23
ABHD3	2521	0.871492	0.935115	0.988395	-1.01174	13.991	14.1553
ABHD4	3249	0.0721882	0.197633	0.585978	-1.70655	7.33388	12.5156
ABHD5	13278	5.70093e-06	0.000119781	2.52197	2.52197	94.8638	37.6149
ABHD6	1066	0.0669141	0.187122	1.74306	1.74306	4.19456	2.40644
ABHD8	548	0.0560343	0.165077	0.471185	-2.12231	1.37622	2.92075
ABI1	31287.8	0.0949103	0.237409	0.691544	-1.44604	67.0328	96.9321
ABI2	21955.9	2.24243e-08	1.3655e-06	0.301654	-3.31506	38.3061	126.987
ABI3BP	28592	0.119006	0.277936	1.56817	1.56817	35.1525	22.4162
ABL1	63306.1	0.628717	0.784725	1.05932	1.05932	111.695	105.44
ABL2	45062	0.00189314	0.0127074	1.80381	1.80381	61.0913	33.8678
ABLIM1	1781	0.0397859	0.130181	2.13288	2.13288	3.37817	1.58385
ABLIM3	29359.9	0.267978	0.469258	0.841914	-1.18777	13.1075	15.5687
ABR	25572.9	7.63189e-06	0.000151065	0.330978	-3.02135	37.7657	114.103
ABRACL	5970	0.0139368	0.0595995	0.515607	-1.93946	13.2503	25.6985
ABT1	6637	0.929961	0.966651	0.97251	-1.02827	16.5228	16.9898
ABTB1	1354	0.466969	0.662241	0.817136	-1.22379	3.67754	4.50053
ABTB2	5278	0.286235	0.489227	1.599	1.599	12.0857	7.55827
ACAA1	2291	0.137927	0.306127	1.34604	1.34604	9.75732	7.24891
ACAA2	5294	0.963739	0.983782	0.972434	-1.02835	14.8943	15.3165
ACACA	23283	0.360049	0.565531	0.865145	-1.15588	45.0222	52.0401
ACACB	503	0.169391	0.35083	2.19644	2.19644	2.51696	1.14593
ACAD10	3805	0.0843151	0.217603	0.60546	-1.65164	8.3302	13.7585
ACAD11	8278.98	0.342608	0.549374	0.56225	-1.77857	12.0479	21.4281
ACAD8	4275	0.0722603	0.197737	0.672897	-1.48611	15.5298	23.0791
ACAD9	3303	0.0761507	0.204228	1.67791	1.67791	8.71475	5.19381
ACADM	15466	0.709546	0.836976	0.886977	-1.12742	65.7147	74.0883
ACADSB	3477	0.185838	0.37222	1.44171	1.44171	17.0077	11.7969
ACADVL	18358.8	0.201645	0.391073	0.718074	-1.39261	36.1923	50.4019
ACAP2	53917	0.296938	0.500936	0.84297	-1.18628	164.608	195.272
ACAP3	4630	0.265124	0.466345	1.19318	1.19318	13.0236	10.9151
ACAT1	4326	0.246416	0.444761	0.792997	-1.26104	14.0117	17.6693
ACAT2	5613.31	0.36807	0.573173	0.681138	-1.46813	7.25115	10.6456
ACBD3	29666	0.269601	0.47098	0.862128	-1.15992	73.0331	84.7127
ACBD5	17238	0.0810233	0.212316	0.747277	-1.33819	34.6119	46.3174
ACBD6	5860	0.564633	0.741259	1.15147	1.15147	14.2086	12.3396
ACCS	750	0.911445	0.95587	0.923482	-1.08286	3.58132	3.87806
ACE	564	0.0613381	0.175592	0.289869	-3.44983	0.965783	3.33178
ACER2	805	0.0271509	0.0984602	0.484693	-2.06316	2.35889	4.86677
ACER3	15414.5	0.00643827	0.0333064	0.600976	-1.66396	48.443	80.6072
ACIN1	15323	0.484704	0.677385	1.0902	1.0902	48.4835	44.4723
ACKR3	1508	0.583611	0.754672	0.443866	-2.25293	0.871394	1.96319
ACLY	124347	0.180889	0.365903	0.829133	-1.20608	245.157	295.678
ACO1	78511	0.0101763	0.0472762	0.738117	-1.3548	236.711	320.696
ACO2	10971.6	0.207204	0.399453	0.737948	-1.35511	20.675	28.0168
ACOT1	792.193	0.0156463	0.0654406	3.72241	3.72241	5.81407	1.56191
ACOT13	2016.03	0.706575	0.835382	0.898695	-1.11272	7.58901	8.44447
ACOT2	2151.81	0.176289	0.359414	1.70255	1.70255	8.47816	4.9797
ACOT7	3176.08	0.0181815	0.0729206	0.520632	-1.92074	4.25905	8.18055
ACOT8	1256.32	0.890568	0.944978	0.952888	-1.04944	4.59849	4.82585
ACOT9	10203	0.0881951	0.22433	1.35956	1.35956	21.2633	15.6398
ACOX1	28306.3	0.127665	0.291366	0.836311	-1.19573	96.1226	114.936
ACOX3	3723	0.600852	0.766372	0.862456	-1.15948	8.93691	10.3622
ACP1	15304	0.219602	0.41408	1.23045	1.23045	51.3704	41.7495
ACP2	3158.76	0.332988	0.539608	1.24091	1.24091	11.3868	9.17623
ACP6	824	0.0318193	0.11099	0.476343	-2.09933	2.16991	4.55534
ACPP	855	0.417301	0.620385	1.49436	1.49436	0.384847	0.257533
ACSF2	1923	0.199309	0.389069	1.32471	1.32471	6.81183	5.14214
ACSF3	1016	0.169159	0.350724	1.34715	1.34715	2.77468	2.05966
ACSL1	106453	4.76974e-07	1.62046e-05	6.1302	6.1302	601.213	98.0739
ACSL3	68270.5	0.0756764	0.203589	0.780327	-1.28151	156.164	200.126
ACSL4	108677	0.120313	0.279752	0.80777	-1.23798	298.492	369.526
ACSS2	4900	0.00390633	0.0227395	0.568217	-1.75989	11.6699	20.5378
ACSS3	3417	4.35126e-05	0.000626484	0.249941	-4.00094	7.12416	28.5033
ACTA2	75957.9	3.92061e-07	1.37624e-05	6.73976	6.73976	246.29	36.5429
ACTA2-AS1	1192.18	0.000978048	0.00757092	4.65782	4.65782	4.32946	0.929505
ACTB	652885	0.010535	0.0485618	1.6099	1.6099	1315.44	817.095
ACTG1	2.30789e+06	0.266834	0.468195	1.20882	1.20882	5677.91	4697.06
ACTG1P20	1684.12	0.442037	0.642084	1.51948	1.51948	4.55717	2.99916
ACTG2	43528.3	0.737787	0.857234	1.05636	1.05636	47.6948	45.1503
ACTL6A	12061	0.394215	0.599622	0.872716	-1.14585	28.583	32.7517
ACTN1	188167	0.00797068	0.0393755	1.87885	1.87885	288.701	153.658
ACTN4	63313.1	0.164914	0.345562	1.36133	1.36133	106.322	78.1017
ACTR10	9987	0.562834	0.739519	1.06636	1.06636	29.6184	27.7752
ACTR1A	18194	0.966172	0.984891	1.04065	1.04065	46.0971	44.2966
ACTR1B	6403	0.866285	0.932131	1.02223	1.02223	10.2855	10.0618
ACTR2	281539	0.742816	0.860657	0.938218	-1.06585	604.887	644.719
ACTR3	120449	0.237174	0.434109	1.2488	1.2488	330.337	264.523
ACTR3B	1103.98	0.52716	0.712703	1.25261	1.25261	2.4826	1.98195
ACTR5	702	0.0531815	0.159904	2.18614	2.18614	1.69163	0.773799
ACTR6	5446	0.171776	0.353815	0.761043	-1.31399	15.9559	20.9658
ACTR8	8899	0.0682378	0.189587	0.707304	-1.41382	21.2809	30.0873
ACTRT3	743	0.0572838	0.1674	2.94452	2.94452	4.85795	1.64983
ACVR1	38227.7	0.13724	0.305011	0.730022	-1.36982	102.814	140.837
ACVR1B	11801	0.247108	0.445692	1.30051	1.30051	38.1754	29.3542
ACVR2A	11455.7	0.0018036	0.0123126	1.94408	1.94408	59.5446	30.6287
ACVR2B	4825	0.150171	0.3245	0.77996	-1.28212	8.74048	11.2063
ACVRL1	2422	0.00181063	0.0123316	3.07626	3.07626	5.76072	1.87264
ACY1	860.831	0.187837	0.374313	0.61083	-1.63712	1.89236	3.09801
ACYP2	1868	0.000786395	0.00641099	0.356576	-2.80445	4.81739	13.5101
ADA	548	0.0807234	0.212008	0.491055	-2.03643	0.578974	1.17904
ADAL	1641.78	0.239084	0.436162	1.34344	1.34344	6.06134	4.51179
ADAM10	118961	0.000207881	0.00222205	0.537444	-1.86066	329.577	613.23
ADAM12	163385	2.28237e-07	9.08179e-06	0.17604	-5.68052	74.6341	423.961
ADAM15	22168.1	8.15226e-05	0.00104089	0.266176	-3.75691	24.06	90.3911
ADAM17	24718	0.00106485	0.00806909	0.597553	-1.67349	55.4699	92.8284
ADAM19	134929	1.31567e-08	8.88767e-07	0.221021	-4.52446	203.138	919.091
ADAM1A	713	0.0358768	0.121072	2.72843	2.72843	3.38118	1.23924
ADAM22	717	0.84553	0.918924	1.00135	1.00135	3.6324	3.62751
ADAM23	8859	0.00269188	0.0168427	0.467967	-2.13691	31.4028	67.1048
ADAM32	497	0.794552	0.88928	1.13799	1.13799	1.96467	1.72643
ADAM33	3774	0.0123564	0.0544597	2.40501	2.40501	15.0215	6.24592
ADAM9	285814	0.000403307	0.00376387	0.571028	-1.75123	685.04	1199.66
ADAMTS1	71303	3.51821e-10	6.38852e-08	15.8995	15.8995	547.711	34.4484
ADAMTS10	1126	0.360113	0.565531	0.561326	-1.7815	2.4212	4.31336
ADAMTS12	14380	0.0184016	0.0735748	0.50458	-1.98185	12.8358	25.4386
ADAMTS13	480	0.237821	0.435088	0.536622	-1.86351	0.609007	1.13489
ADAMTS14	2097	0.0466639	0.146063	0.382627	-2.61351	1.231	3.21722
ADAMTS16	804	0.0087208	0.0421004	0.124416	-8.03755	0.351062	2.82168
ADAMTS2	267803	3.67525e-08	2.06294e-06	16.5926	16.5926	1040.11	62.6854
ADAMTS3	9586	4.32011e-06	9.56103e-05	3.36346	3.36346	80.4903	23.9308
ADAMTS4	26336	4.54008e-06	0.000100097	0.366931	-2.72531	26.692	72.7438
ADAMTS5	2641	0.117711	0.276133	0.553457	-1.80682	9.90575	17.8979
ADAMTS6	16581	0.000434948	0.00399183	0.358389	-2.79027	39.1908	109.353
ADAMTS7	1992.42	0.0734677	0.199677	0.420819	-2.37632	2.57086	6.10918
ADAMTS9	41262.8	2.59729e-10	4.9472e-08	24.4844	24.4844	653.767	26.7014
ADAMTS9-AS2	838	0.21477	0.40808	0.667316	-1.49854	0.751968	1.12685
ADAMTSL1	6468	1.51931e-09	1.63479e-07	0.0152586	-65.5367	1.52593	100.005
ADAMTSL4	10596	3.50479e-07	1.27257e-05	4.30682	4.30682	35.2571	8.18634
ADAMTSL5	1353	0.071833	0.196939	1.58125	1.58125	2.97553	1.88175
ADAR	92874.1	0.00525147	0.0284859	0.669888	-1.49279	189.624	283.068
ADARB1	19699	0.0809714	0.212276	1.44252	1.44252	43.3597	30.0583
ADAT1	4938	0.272945	0.474752	1.19191	1.19191	16.5616	13.895
ADAT2	3494	0.000475479	0.00428596	1.90428	1.90428	9.02231	4.7379
ADCK1	507	0.496728	0.68659	1.32242	1.32242	2.52815	1.91176
ADCK2	1447	0.189213	0.375963	0.559613	-1.78695	1.66898	2.98239
ADCK3	1485	0.24825	0.446838	1.29293	1.29293	6.40683	4.95526
ADCK4	1108	0.223446	0.41856	0.680585	-1.46933	2.58813	3.8028
ADCK5	428	0.823068	0.906386	1.0617	1.0617	0.901938	0.849521
ADCY10P1	625.386	0.00653203	0.033682	0.282455	-3.54038	1.26909	4.49306
ADCY3	5143.66	0.680037	0.819813	0.914773	-1.09317	7.14223	7.80765
ADCY6	18558	0.00228022	0.0146818	0.608995	-1.64205	42.2202	69.3276
ADCY7	7783	0.000529956	0.00465073	0.545578	-1.83292	14.4547	26.4942
ADCY9	9724	0.110617	0.264819	1.25604	1.25604	20.836	16.5887
ADD1	35319	0.30631	0.510472	1.2345	1.2345	91.866	74.4157
ADD3	53808.1	9.35603e-09	6.97995e-07	0.214897	-4.6534	91.0906	423.881
ADGRA2	18053.9	0.174949	0.358064	1.47608	1.47608	54.2433	36.7482
ADGRA3	27065	1.84711e-06	4.84461e-05	0.32242	-3.10154	63.8353	197.988
ADGRB2	2011	0.000315781	0.00311465	0.16025	-6.24024	1.99008	12.4186
ADGRE2	1373.54	0.000143395	0.00162865	0.216717	-4.61432	0.959093	4.42556
ADGRE5	17582.8	0.00135685	0.00976173	0.448264	-2.23083	25.1711	56.1525
ADGRF4	5162	1.98909e-08	1.22932e-06	7.60016	7.60016	27.3522	3.5989
ADGRG1	2791	0.000333352	0.00325207	0.0297074	-33.6617	0.263777	8.87917
ADGRG6	23141.3	1.63622e-08	1.04457e-06	23.3731	23.3731	232.793	9.9599
ADGRL1	1673.41	0.602586	0.766946	0.836201	-1.19589	4.92517	5.88994
ADGRL2	20410	0.186756	0.372902	1.28163	1.28163	123.129	96.0722
ADGRL4	18743	5.36365e-06	0.00011414	0.188427	-5.30711	27.4505	145.683
ADH5	50645	6.38547e-07	2.0552e-05	2.57218	2.57218	204.023	79.3192
ADI1	13386	0.00603395	0.031752	1.54605	1.54605	78.3847	50.7001
ADIPOR1	37270.2	0.494044	0.684346	0.885517	-1.12928	87.6502	98.982
ADIPOR2	52332	0.00627111	0.0327332	0.698701	-1.43123	121.838	174.378
ADK	9706	0.00407457	0.02353	0.610866	-1.63702	19.0996	31.2664
ADM	14448	0.0013226	0.00958058	4.19597	4.19597	14.737	3.51218
ADM2	2966	0.218964	0.413615	1.54292	1.54292	0.889226	0.576326
ADNP	37133.1	0.0087643	0.0422366	0.62307	-1.60496	64.0974	102.873
ADNP2	12760	0.265668	0.467007	0.798371	-1.25255	34.8122	43.604
ADO	11369	0.239191	0.436174	0.813817	-1.22878	33.152	40.7365
ADORA1	1144	0.0591026	0.171037	0.356425	-2.80564	2.46463	6.91487
ADORA2B	2203	4.37787e-05	0.000629536	0.341666	-2.92683	2.53215	7.41117
ADPGK	10508	0.116512	0.274428	1.29784	1.29784	39.9291	30.7657
ADPRH	1433	0.541816	0.72377	0.907617	-1.10179	4.0257	4.43546
ADPRHL2	2129	0.226817	0.42254	0.796437	-1.25559	2.77365	3.48257
ADPRM	1422	0.388947	0.594784	1.28119	1.28119	4.73092	3.6926
ADRBK1	5049	0.164234	0.344446	0.703279	-1.42191	6.78701	9.65052
ADRBK2	3011	0.0482832	0.149402	0.576499	-1.73461	3.61833	6.27639
ADRM1	10495	0.867637	0.933088	0.980046	-1.02036	21.9716	22.4189
ADSL	4006	0.372389	0.577444	1.21553	1.21553	13.7136	11.2819
ADSS	23739	0.296131	0.500036	0.781685	-1.27929	80.5201	103.008
ADSSL1	607	0.702169	0.832585	1.29762	1.29762	0.690266	0.531948
AEBP1	20535	0.000257064	0.00264555	0.234937	-4.25646	18.864	80.2937
AEBP2	24376	0.157622	0.334688	0.620599	-1.61135	74.0253	119.28
AEN	6850	0.048504	0.149885	0.602841	-1.65881	22.631	37.5406
AES	7041	0.826271	0.908015	1.05686	1.05686	19.7846	18.7201
AFAP1	17351.8	0.00014217	0.00161948	0.470708	-2.12446	26.2064	55.6744
AFAP1L1	7596	8.54793e-06	0.000165807	4.28691	4.28691	6.90616	1.61099
AFF1	33745.1	0.0116038	0.0520757	1.40669	1.40669	87.0269	61.8666
AFF2	4807	0.0807054	0.212008	0.54743	-1.82672	19.7501	36.0779
AFF4	104598	0.0198368	0.0780498	0.727236	-1.37507	226.016	310.788
AFG3L2	14783.4	0.0813001	0.212849	1.38461	1.38461	37.9982	27.4432
AFMID	1350	0.00617235	0.0323485	0.443054	-2.25706	1.97932	4.46745
AFTPH	13390	0.00757941	0.0378775	0.632742	-1.58042	36.8877	58.2982
AGA	4333	1.76514e-05	0.000295095	0.341367	-2.9294	9.5184	27.8832
AGAP1	12665	0.396267	0.601781	0.806003	-1.24069	13.5078	16.7589
AGAP2-AS1	437.186	0.89617	0.947375	1.06785	1.06785	0.922908	0.864265
AGAP3	7261	0.0769475	0.205529	0.633241	-1.57918	10.6419	16.8054
AGAP4	1059.03	0.415606	0.619411	0.807496	-1.2384	2.96676	3.67403
AGAP5	570.239	0.208686	0.401046	2.02212	2.02212	2.16495	1.07063
AGAP6	1120.42	0.524874	0.71114	1.31221	1.31221	3.00572	2.29059
AGBL5	4090.74	0.260866	0.46083	0.793408	-1.26039	10.0962	12.7251
AGFG1	52319.1	0.415008	0.618916	1.11408	1.11408	177.066	158.936
AGFG2	1232	0.729497	0.850508	1.22337	1.22337	5.76099	4.70912
AGGF1	23386	0.176621	0.359775	1.19167	1.19167	64.476	54.1057
AGK	4094	0.499481	0.68974	0.902883	-1.10756	8.3191	9.21393
AGL	19491	0.839444	0.915392	1.03708	1.03708	75.5631	72.8611
AGMAT	462	0.414396	0.618321	0.711814	-1.40486	1.5298	2.14916
AGO1	19298	0.0170309	0.0699325	0.686721	-1.45619	50.6297	73.7267
AGO2	8928	0.0764158	0.20458	0.700972	-1.42659	15.4074	21.98
AGO3	6302	0.922223	0.961704	1.01806	1.01806	13.1166	12.8839
AGO4	6646	0.160972	0.339074	0.783548	-1.27625	15.6446	19.9663
AGPAT1	10002	0.32935	0.53543	0.767004	-1.30377	22.4973	29.3315
AGPAT2	1203	0.917483	0.959242	0.868609	-1.15127	2.84573	3.27619
AGPAT3	26343	0.000256573	0.00264284	0.529047	-1.89019	50.3946	95.2554
AGPAT4	12077	0.00625253	0.0326655	1.73733	1.73733	50.4813	29.0568
AGPAT5	50975	0.0909073	0.22952	1.44964	1.44964	82.1789	56.6891
AGPAT6	35247	0.273889	0.4757	0.845238	-1.1831	91.9634	108.802
AGPAT9	15117	0.0713658	0.196028	0.677512	-1.47599	20.4392	30.168
AGPS	31309	0.0428417	0.137432	0.672231	-1.48758	95.0708	141.426
AGRN	34222.7	7.66746e-06	0.000151511	0.223936	-4.46557	39.672	177.158
AGTPBP1	6672	0.00106368	0.00806713	2.13719	2.13719	13.0561	6.10901
AGTR1	3452	0.405179	0.61021	1.4239	1.4239	17.6368	12.3863
AGTRAP	3097	0.266905	0.468211	0.736413	-1.35793	5.67983	7.71283
AHCTF1	22862.2	0.549469	0.729299	1.04763	1.04763	45.94	43.8514
AHCTF1P1	10965.8	0.185208	0.371403	0.736103	-1.35851	16.988	23.0783
AHCY	8131	0.487682	0.679259	1.21432	1.21432	25.7078	21.1706
AHCYL1	123596	0.000483538	0.00434511	0.572419	-1.74697	325.872	569.29
AHCYL2	9980.01	0.00522202	0.028419	0.615739	-1.62407	29.6193	48.1037
AHDC1	4872	0.987908	0.994321	1.00336	1.00336	12.9956	12.9521
AHI1	12611	0.000307657	0.00305267	0.519006	-1.92676	42.6522	82.1806
AHNAK	400312	0.00384073	0.02247	1.98224	1.98224	563.224	284.135
AHNAK2	20429	0.166258	0.347063	0.73984	-1.35164	10.0559	13.592
AHR	61881	0.000460339	0.00418519	0.39326	-2.54285	120.434	306.246
AHRR	4059	0.00146367	0.0103445	0.423863	-2.35925	6.28027	14.8167
AHSA1	4235	0.789289	0.886289	1.07792	1.07792	12.6867	11.7696
AHSA2	6081.45	0.145618	0.317614	0.742121	-1.34749	19.2845	25.9857
AIDA	96798	0.0174414	0.0708548	0.674043	-1.48359	197.917	293.626
AIFM1	2533	0.678686	0.819048	1.16833	1.16833	7.5162	6.43327
AIFM2	1171	0.371555	0.576382	1.22024	1.22024	2.17258	1.78045
AIG1	2714	0.00476443	0.0265124	0.420523	-2.37799	3.65697	8.69623
AIM1	16037	0.152068	0.327401	0.80447	-1.24306	39.5261	49.1331
AIMP1	9224.34	0.00844847	0.0410773	1.40612	1.40612	29.7012	21.1227
AIMP2	803.628	0.027059	0.0981882	3.89666	3.89666	2.90841	0.746385
AIP	1632	0.212753	0.406108	0.515561	-1.93964	3.56312	6.91116
AJUBA	6082	0.00227423	0.0146638	1.99394	1.99394	12.4631	6.25047
AK1	1125	0.405979	0.611001	1.80355	1.80355	5.58404	3.09614
AK2	40256	0.356973	0.562244	1.11079	1.11079	62.538	56.3005
AK3	19224	0.145757	0.317799	0.788331	-1.2685	77.931	98.8557
AK4	64701.8	0.00230842	0.0148022	1.83404	1.83404	51.8139	28.2512
AK5	1301	0.0011997	0.00882797	0.255605	-3.91229	0.343979	1.34574
AK6	3880.64	0.700728	0.831866	1.2206	1.2206	13.694	11.2191
AK9	747	0.0796372	0.210296	0.490669	-2.03803	2.13321	4.34756
AKAP1	7818.99	0.0496898	0.152256	1.30815	1.30815	20.4975	15.6691
AKAP10	12572	0.167688	0.348857	0.805657	-1.24122	30.1588	37.4338
AKAP11	94338	0.0409104	0.132813	0.746246	-1.34004	237.687	318.51
AKAP12	136601	0.338624	0.545845	0.887229	-1.1271	140.844	158.746
AKAP13	118817	0.000127789	0.00148181	2.41378	2.41378	387.711	160.624
AKAP17A	2641	0.798598	0.891734	1.11782	1.11782	5.90657	5.28401
AKAP2	73018.7	5.97007e-07	1.95398e-05	2.92844	2.92844	184.598	63.0363
AKAP5	1051	0.0250324	0.0924815	0.319098	-3.13383	3.64375	11.4189
AKAP7	3041	0.0256036	0.0941504	1.69128	1.69128	18.1846	10.752
AKAP8	4367	0.86915	0.934023	1.0531	1.0531	16.3451	15.521
AKAP8L	2674	0.340891	0.547678	0.801573	-1.24755	5.53623	6.9067
AKAP9	51790.9	0.14983	0.323987	0.825157	-1.21189	128.611	155.862
AKIP1	5121	0.148287	0.321624	0.770227	-1.29832	11.1886	14.5263
AKIRIN1	54033.8	0.647502	0.798291	1.07896	1.07896	208.117	192.887
AKIRIN2	6394	0.0525584	0.158535	0.622508	-1.6064	18.6334	29.9327
AKNA	1586	0.228752	0.424511	1.24433	1.24433	3.14748	2.52946
AKR1A1	6585	0.865419	0.931786	1.13022	1.13022	16.8235	14.8852
AKR1B1	13566	0.402652	0.607844	0.959766	-1.04192	71.3649	74.3566
AKR1C1	3484.74	0.156794	0.333538	1.63069	1.63069	15.8135	9.69741
AKR1C2	1730.46	0.651257	0.80081	1.20311	1.20311	7.21884	6.00013
AKR7A2	3424.07	0.165502	0.346294	0.767161	-1.30351	6.94542	9.05341
AKT1	19744	0.33899	0.546023	1.32858	1.32858	39.5064	29.7358
AKT1S1	2694.32	0.0849726	0.218913	0.674872	-1.48176	8.03022	11.8989
AKT2	9239.99	0.477722	0.670936	1.14361	1.14361	22.0093	19.2455
AKT3	85587.5	4.76391e-06	0.000104045	0.397556	-2.51537	115.331	290.099
AKTIP	3914.34	0.477222	0.670639	1.18921	1.18921	15.7562	13.2493
ALAD	6912	0.0383003	0.126856	1.36715	1.36715	35.4613	25.9381
ALAS1	10089	0.000722057	0.00600543	0.493602	-2.02592	17.7366	35.9331
ALCAM	276814	0.00133705	0.00964318	2.86987	2.86987	1725.57	601.272
ALDH16A1	1337	0.583448	0.754573	1.26937	1.26937	6.06186	4.7755
ALDH18A1	26720.9	0.0862745	0.221481	1.47851	1.47851	61.7679	41.7772
ALDH1A1	20033	1.49009e-08	9.68473e-07	21.7447	21.7447	167.577	7.70653
ALDH1A3	30651.2	0.179368	0.363839	0.604198	-1.65509	102.389	169.463
ALDH1B1	13383	0.0604998	0.174083	1.67823	1.67823	25.1737	15.0001
ALDH1L2	82371.9	4.66414e-05	0.000663313	2.53518	2.53518	180.821	71.3249
ALDH2	3215	0.00228574	0.0146923	0.452196	-2.21143	8.89396	19.6684
ALDH3A2	10353	9.3602e-05	0.00116193	2.13365	2.13365	53.9523	25.2864
ALDH3B1	6140	0.000564987	0.00491361	4.27025	4.27025	24.8222	5.81283
ALDH4A1	1197	0.36282	0.567835	0.750261	-1.33287	2.2186	2.95711
ALDH6A1	17188.1	0.0349105	0.118743	1.55833	1.55833	84.7378	54.3775
ALDH7A1	8211	0.0774943	0.206658	1.39557	1.39557	29.5882	21.2015
ALDH9A1	13281	0.0268469	0.0975403	1.53132	1.53132	51.0879	33.3619
ALDOA	83724.1	0.110323	0.264368	0.660261	-1.51455	127.441	193.016
ALDOC	31481	6.41743e-06	0.00013214	0.268577	-3.72333	18.1297	67.5027
ALG1	10085.5	0.25867	0.458038	1.24224	1.24224	48.27	38.8574
ALG10	3366.98	0.813766	0.901208	0.996057	-1.00396	7.1254	7.15361
ALG10B	8708.03	0.762077	0.871825	1.00924	1.00924	25.6944	25.4592
ALG11	17004.5	0.416321	0.620158	0.885943	-1.12874	59.1938	66.8145
ALG12	3935	0.0324004	0.11241	1.5156	1.5156	11.595	7.65049
ALG13	5966	0.30266	0.507154	1.19011	1.19011	23.7573	19.9623
ALG14	1557	0.235556	0.432374	1.36457	1.36457	6.60521	4.84051
ALG2	13875	0.496358	0.686419	1.13116	1.13116	45.8045	40.4932
ALG3	10218	0.0859558	0.220858	2.10487	2.10487	25.8479	12.28
ALG5	18615	0.621868	0.779594	1.2103	1.2103	89.152	73.6609
ALG6	3688	0.0118866	0.0530046	1.71911	1.71911	12.676	7.37357
ALG8	6460	0.510735	0.698309	1.11182	1.11182	19.0336	17.1193
ALG9	8966.99	0.0281752	0.101227	0.632941	-1.57993	18.8697	29.8127
ALKBH1	4398	0.672032	0.814349	0.947999	-1.05485	12.9692	13.6806
ALKBH2	571	0.82716	0.908476	1.25296	1.25296	1.21839	0.972408
ALKBH3	1591	0.763969	0.87235	0.885756	-1.12898	4.9519	5.59059
ALKBH4	498.442	0.968708	0.986279	1.0709	1.0709	1.21949	1.13876
ALKBH5	41181	0.194498	0.382899	0.766702	-1.30429	63.4434	82.7485
ALKBH6	467	0.283973	0.487009	0.620913	-1.61053	0.513185	0.826501
ALKBH7	902	0.951852	0.977339	0.92302	-1.0834	2.19014	2.3728
ALKBH8	4467	0.00145433	0.0102973	0.495842	-2.01677	10.8254	21.8323
ALMS1	15099	0.456152	0.65504	0.950657	-1.0519	28.945	30.4474
ALOX15B	10592	7.50269e-05	0.000971836	74.852	74.852	7.10316	0.0948961
ALPK1	3186	0.282942	0.485813	0.808634	-1.23665	7.08065	8.75631
ALPK2	18032	1.18696e-07	5.49453e-06	6.01558	6.01558	80.9722	13.4604
ALPK3	1759	0.020268	0.079211	0.324099	-3.08548	3.61876	11.1656
ALS2	8368	0.689797	0.825327	1.04097	1.04097	22.9558	22.0522
ALYREF	7500	0.588217	0.757453	0.744279	-1.34358	21.7518	29.2254
AMACR	2644.93	0.799007	0.892059	0.924342	-1.08185	7.29116	7.88794
AMBRA1	4329	0.299892	0.503988	0.800245	-1.24962	10.8015	13.4977
AMD1	81036.9	1.6626e-07	7.18132e-06	3.08351	3.08351	364.56	118.229
AMER1	1052	0.512477	0.699867	0.807339	-1.23864	1.88803	2.33859
AMFR	39520	0.771148	0.875351	0.967166	-1.03395	99.2887	102.659
AMIGO2	43589.8	0.12077	0.28043	0.75749	-1.32015	89.0322	117.536
AMMECR1	27965	0.167931	0.349113	1.32227	1.32227	111.014	83.9571
AMMECR1L	16690.8	0.778241	0.879994	0.92891	-1.07653	38.2166	41.1414
AMN1	6798	0.416573	0.620208	0.888764	-1.12516	18.0285	20.2849
AMOT	2216	0.0613417	0.175592	0.611274	-1.63593	8.6777	14.1961
AMOTL1	84865.9	0.00442763	0.025095	0.70117	-1.42619	109.053	155.53
AMOTL2	7461.99	7.03274e-06	0.00014211	3.50557	3.50557	16.6217	4.74151
AMPD2	10397	0.450254	0.648909	0.82129	-1.2176	22.2612	27.1051
AMPD3	42987	9.33775e-07	2.79054e-05	0.191134	-5.23194	24.2581	126.917
AMPH	1488	2.05728e-07	8.34804e-06	24.648	24.648	5.8289	0.236486
AMT	538.336	0.34517	0.551465	0.68074	-1.46899	2.07777	3.05222
AMY2B	1341.54	0.101747	0.249199	1.55711	1.55711	6.96039	4.47007
AMZ2	13301.5	0.00613428	0.0321874	0.684296	-1.46136	26.5149	38.7477
AMZ2P1	714.554	0.796097	0.890093	0.887567	-1.12668	2.14105	2.41226
ANAPC1	21834.2	0.985531	0.993593	1.00731	1.00731	52.7615	52.3787
ANAPC10	783.314	0.50603	0.694164	0.863083	-1.15864	2.40443	2.78587
ANAPC11	668	0.302878	0.507289	1.44411	1.44411	1.40748	0.974632
ANAPC13	10008.8	0.711382	0.837907	1.0323	1.0323	36.0425	34.9147
ANAPC15	859.714	0.325725	0.53162	1.62427	1.62427	3.06309	1.88582
ANAPC16	7887.71	0.841403	0.916324	0.917002	-1.09051	28.9565	31.5774
ANAPC2	1870	0.360884	0.566177	1.25425	1.25425	5.56057	4.43338
ANAPC4	9291.01	0.97963	0.992029	1.01015	1.01015	31.1249	30.812
ANAPC5	26430	0.0682297	0.189587	1.24274	1.24274	91.747	73.8264
ANAPC7	4598	0.648069	0.798329	1.08772	1.08772	13.1707	12.1086
ANGEL1	4166	0.00162537	0.0113152	0.500095	-1.99962	8.45551	16.9078
ANGEL2	15419	0.458568	0.656736	0.875714	-1.14193	51.3664	58.6566
ANGPT1	6959	0.0351657	0.119401	2.08183	2.08183	57.2043	27.478
ANGPTL1	39386	2.47568e-10	4.87e-08	23.7984	23.7984	630.954	26.5124
ANGPTL2	5767	0.000523815	0.00461425	3.01776	3.01776	42.652	14.1337
ANGPTL4	23099	0.157282	0.334148	0.686009	-1.45771	6.84355	9.97589
ANK2	4171	0.83031	0.91013	0.966661	-1.03449	8.39739	8.68701
ANK3	8354.98	1.68219e-05	0.000283388	0.185967	-5.37729	18.809	101.141
ANKDD1A	869	0.398209	0.603941	1.25946	1.25946	4.15324	3.29763
ANKEF1	606	0.0613947	0.175696	3.04808	3.04808	2.13803	0.701437
ANKFY1	45297	0.000991347	0.00765855	1.49861	1.49861	141.281	94.2746
ANKH	14073.7	4.98174e-10	7.822e-08	0.100527	-9.94756	14.3582	142.829
ANKHD1	23914.6	0.000440797	0.0040296	0.556034	-1.79845	38.6576	69.5239
ANKHD1-EIF4EBP3	14628.7	0.0739991	0.200606	1.48191	1.48191	51.7668	34.9325
ANKIB1	45205	0.000410116	0.00381211	0.629094	-1.58959	84.9427	135.024
ANKLE2	39897	0.500005	0.690217	1.17208	1.17208	87.3	74.4831
ANKMY2	7460	0.0268697	0.0975928	0.717157	-1.39439	12.0705	16.8311
ANKRA2	8405	0.0097554	0.0458713	0.64321	-1.5547	20.8316	32.3869
ANKRD1	7147	2.7976e-09	2.68639e-07	49.1784	49.1784	24.4742	0.497663
ANKRD10	11967	0.184843	0.371059	1.2601	1.2601	74.3079	58.97
ANKRD11	29071	0.550728	0.730302	1.13859	1.13859	52.8493	46.4163
ANKRD12	41908	0.638228	0.792093	0.954437	-1.04774	90.3972	94.7126
ANKRD13A	10732	0.461165	0.658185	1.09282	1.09282	28.848	26.3978
ANKRD13B	823	0.400276	0.605889	0.673432	-1.48493	1.28581	1.90934
ANKRD13C	10572	0.977245	0.99096	1.03387	1.03387	36.3673	35.1761
ANKRD13D	1431.12	0.116056	0.27363	0.555455	-1.80033	2.17296	3.91203
ANKRD16	1030.67	0.176433	0.359644	1.66636	1.66636	2.62948	1.57798
ANKRD17	54886	0.743863	0.860766	0.973661	-1.02705	143.598	147.483
ANKRD20A9P	438.25	0.209351	0.401991	1.54072	1.54072	1.1579	0.751532
ANKRD26	11658	0.751056	0.86421	0.956529	-1.04545	34.4663	36.0327
ANKRD27	18697	0.386815	0.592617	0.887789	-1.12639	30.1047	33.9097
ANKRD28	56411	0.00244747	0.0155177	1.64419	1.64419	111.878	68.0443
ANKRD33B	2389	0.0223228	0.0851209	2.39518	2.39518	16.1029	6.72304
ANKRD34A	662	0.837399	0.914058	0.903047	-1.10736	0.705504	0.781249
ANKRD36	2122.24	0.999672	0.999731	0.986268	-1.01392	6.36196	6.45053
ANKRD36B	2501.23	0.105823	0.255998	1.50937	1.50937	7.2061	4.77424
ANKRD36BP1	11736	0.393437	0.598841	0.897178	-1.11461	43.4353	48.4133
ANKRD36C	3058.53	0.250769	0.449018	1.25232	1.25232	9.52364	7.60481
ANKRD37	597.495	0.527459	0.712705	0.817106	-1.22383	0.73966	0.90522
ANKRD40	15562.6	0.464027	0.66016	1.1627	1.1627	49.74	42.7796
ANKRD42	5189.42	0.993404	0.99628	0.998996	-1.00101	15.8354	15.8513
ANKRD44	11880	0.778728	0.880245	1.07556	1.07556	51.0548	47.468
ANKRD46	6792.99	0.98781	0.994321	1.02606	1.02606	20.5714	20.0489
ANKRD49	3702	0.432065	0.63322	1.21789	1.21789	16.2658	13.3557
ANKRD50	63463.9	0.00281126	0.0174023	0.635579	-1.57337	164.188	258.328
ANKRD52	35106	0.774151	0.877316	1.0259	1.0259	89.1447	86.8942
ANKRD54	1347	0.185477	0.371753	1.47768	1.47768	5.57938	3.77577
ANKRD6	801.331	0.00467689	0.0261003	5.90103	5.90103	3.91525	0.663486
ANKS1A	4146	0.924872	0.963689	0.964524	-1.03678	12.0052	12.4468
ANKS3	537	0.0748413	0.201946	2.08984	2.08984	1.24857	0.597445
ANKS6	5894	0.0723636	0.197927	0.69764	-1.4334	12.7199	18.2328
ANKZF1	4390.33	0.991211	0.995753	0.954729	-1.04742	5.82175	6.0978
ANLN	10037.6	0.00544329	0.0292668	2.58864	2.58864	8.44015	3.26045
ANO10	13416	0.463309	0.659794	1.20171	1.20171	30.9188	25.7289
ANO3	3103	0.957605	0.980819	0.988324	-1.01181	1.41687	1.4336
ANO4	3793	0.431978	0.63322	1.38646	1.38646	6.37083	4.59503
ANO6	87885.8	0.404527	0.609386	0.907146	-1.10236	164.116	180.915
ANO7	967	0.22897	0.424539	0.63013	-1.58697	0.618199	0.981066
ANO8	758.339	0.0238687	0.0895482	0.293742	-3.40435	1.11772	3.80512
ANOS1	7342	7.0155e-05	0.000923138	0.20322	-4.92078	17.0662	83.9788
ANP32A	37378.3	0.743616	0.860762	0.971939	-1.02887	94.9685	97.7103
ANP32AP1	930.993	0.811625	0.899697	1.14346	1.14346	1.64547	1.43903
ANP32B	14689	0.79532	0.889567	1.03324	1.03324	25.2399	24.4279
ANP32E	24698	0.00181361	0.0123374	0.623541	-1.60374	41.8946	67.1883
ANPEP	158067	0.302915	0.507289	1.2832	1.2832	162.314	126.491
ANTXR1	216895	0.024327	0.0908019	1.47431	1.47431	825.834	560.15
ANTXR2	246955	1.74456e-08	1.10765e-06	0.235152	-4.25256	395.386	1681.4
ANXA1	84038	0.00568396	0.0302806	1.62412	1.62412	189.039	116.395
ANXA11	8729	0.972864	0.98855	1.07321	1.07321	21.0297	19.5951
ANXA2	186232	0.710678	0.837567	1.1505	1.1505	206.906	179.839
ANXA2P1	3659.18	0.527441	0.712705	1.35012	1.35012	2.56587	1.90048
ANXA2P2	106096	0.786075	0.884762	1.08815	1.08815	113.533	104.336
ANXA3	6265	0.0444977	0.140954	1.96237	1.96237	1.16098	0.591621
ANXA4	17784	0.0538418	0.161068	1.37228	1.37228	72.5614	52.8766
ANXA5	146731	0.0813711	0.212939	1.25393	1.25393	368.719	294.05
ANXA6	132181	4.9482e-06	0.000107085	2.28634	2.28634	484.265	211.808
ANXA7	21620	0.00488686	0.0270217	0.64621	-1.54748	51.0331	78.973
ANXA8	6642.71	0.0201062	0.0787905	4.85526	4.85526	1.06385	0.219114
AOC3	9925.83	0.00020427	0.00218859	77.3346	77.3346	21.0963	0.272793
AOX1	17730	4.44656e-13	4.30538e-10	102.056	102.056	160.776	1.57537
AP1AR	11460	0.011167	0.0505386	1.45999	1.45999	37.0919	25.4056
AP1B1	7097	0.681157	0.820194	0.947122	-1.05583	15.1549	16.001
AP1G1	70992.9	0.693808	0.827859	0.955394	-1.04669	192.762	201.762
AP1G2	1382.61	0.274301	0.476185	1.39746	1.39746	2.73475	1.95695
AP1M1	3049	0.537754	0.72108	1.19639	1.19639	6.84285	5.71957
AP1S1	4780	0.488571	0.680335	0.909067	-1.10003	10.9426	12.0371
AP1S2	26283	0.587093	0.756592	0.880761	-1.13538	131.393	149.181
AP1S3	1043	0.235902	0.432461	0.619549	-1.61408	1.75231	2.82836
AP2A1	18572.4	0.791977	0.887802	0.911021	-1.09767	42.3346	46.4694
AP2A2	18552	0.636215	0.790354	0.853164	-1.17211	31.2884	36.6733
AP2B1	114829	0.655476	0.804067	0.943757	-1.05959	206.759	219.081
AP2M1	93818.7	0.416882	0.620282	0.83875	-1.19225	213.196	254.183
AP2S1	19858	0.669295	0.812426	0.810334	-1.23406	46.6217	57.5339
AP3B1	46381.9	0.0846756	0.218293	0.772112	-1.29515	109.068	141.26
AP3D1	45782	0.900781	0.949227	0.980743	-1.01963	95.3921	97.2652
AP3M1	22042	0.500865	0.69063	0.922831	-1.08362	58.2522	63.1234
AP3M2	8961	0.00781408	0.0387999	0.582907	-1.71554	19.6799	33.7616
AP3S1	16310	0.594467	0.761786	0.922101	-1.08448	42.7044	46.3121
AP3S2	14858.2	0.215693	0.409099	0.823277	-1.21466	42.3156	51.3989
AP4B1	1867.54	0.599806	0.765815	0.947851	-1.05502	4.1525	4.38097
AP4E1	18286	0.533924	0.718016	0.905108	-1.10484	53.0771	58.6418
AP4M1	6009.67	0.0378323	0.1257	0.657131	-1.52177	15.6773	23.8571
AP4S1	1465	0.422045	0.624442	0.83727	-1.19436	5.25411	6.27529
AP5B1	4858	0.0297775	0.105751	1.81255	1.81255	15.7668	8.69871
AP5M1	11325	0.20826	0.400692	0.826563	-1.20983	41.7613	50.524
AP5S1	999	0.182966	0.368438	1.45448	1.45448	3.69381	2.53961
AP5Z1	2900	0.0728473	0.198642	1.63671	1.63671	8.11822	4.96009
APAF1	40030.9	0.152889	0.328783	0.774978	-1.29036	95.1324	122.755
APBA1	3068	0.939871	0.971822	0.94775	-1.05513	7.49061	7.90358
APBA2	1668	0.553009	0.731833	1.09042	1.09042	3.59631	3.2981
APBA3	953	0.1641	0.344291	0.591109	-1.69174	1.65475	2.7994
APBB1	3151	0.0118782	0.0530001	0.593235	-1.68567	6.25705	10.5473
APBB2	81683.4	0.000103126	0.00124945	0.534823	-1.86978	149.421	279.383
APBB3	799	0.0558545	0.164846	2.25014	2.25014	3.29816	1.46576
APC	12059	0.197182	0.386089	0.819086	-1.22087	28.6615	34.9921
APCDD1	6678	1.11351e-17	1.29378e-13	713803	713803	71.3802	0.0001
APCDD1L	20767.3	5.41692e-07	1.79826e-05	0.0696797	-14.3514	12.214	175.288
APEH	5911	0.358122	0.563671	0.809365	-1.23554	11.9101	14.7153
APEX1	10610	0.260885	0.46083	1.30887	1.30887	35.1738	26.8735
APEX2	4567	0.224785	0.420035	0.687903	-1.45369	8.79217	12.7811
APH1A	15826	0.931467	0.966742	0.984444	-1.0158	36.6214	37.2001
APH1B	14307	0.160024	0.337997	1.37328	1.37328	47.7099	34.7416
API5	36543	0.0418571	0.135185	1.25263	1.25263	102.929	82.1705
APIP	1539.35	0.757331	0.868674	1.13589	1.13589	5.60673	4.93599
APITD1	559.849	0.556952	0.734782	1.2944	1.2944	2.22531	1.71919
APLF	1496	0.61034	0.771594	0.884806	-1.13019	4.19837	4.74496
APLP1	675	0.0277919	0.100346	0.309181	-3.23435	1.50834	4.8785
APLP2	240960	0.0059826	0.0315819	0.553645	-1.80621	556.655	1005.44
APMAP	10366	0.229857	0.425543	0.705919	-1.41659	26.4634	37.4878
APOA1BP	6502	0.301685	0.505958	1.23949	1.23949	17.471	14.0953
APOBEC3C	3379.74	0.000222452	0.00235613	0.344195	-2.90533	6.56074	19.0611
APOBEC3F	1188.45	0.00140604	0.0100162	0.222598	-4.49241	1.96247	8.81621
APOE	2463	2.82414e-06	6.85044e-05	358.634	358.634	11.8471	0.033034
APOL1	1174	0.11932	0.278087	0.476831	-2.09718	4.77871	10.0218
APOL2	6560.01	0.000801324	0.0065018	2.80559	2.80559	37.0545	13.2074
APOL6	15061	0.016344	0.0678219	0.44308	-2.25693	33.1254	74.7615
APOLD1	1463	0.000402113	0.00376387	0.314442	-3.18023	1.7062	5.42611
APOO	446.539	0.555552	0.733466	1.26167	1.26167	1.63798	1.29827
APOOL	10079	0.663852	0.809019	1.07645	1.07645	29.6824	27.5744
APOPT1	1700	0.492656	0.683157	1.27065	1.27065	4.39856	3.46165
APP	327624	0.621316	0.779176	1.09018	1.09018	860.68	789.483
APPBP2	42875.1	0.363989	0.569008	0.873581	-1.14471	144.264	165.141
APPL1	36626	5.06097e-05	0.000708474	0.351469	-2.8452	65.8436	187.338
APPL2	13969	0.0103119	0.0477509	1.59676	1.59676	38.7716	24.2815
APRT	675	0.193714	0.38181	1.74983	1.74983	1.75681	1.00399
APTR	532.524	0.0388859	0.128015	2.28171	2.28171	2.42948	1.06476
APTX	4556	0.664965	0.809537	1.14846	1.14846	10.1593	8.84604
AQP1	4454	0.00295383	0.0181207	4.08086	4.08086	7.86585	1.92749
AQR	13937	0.627504	0.783731	0.953955	-1.04827	32.2534	33.8102
ARAF	3537	0.167213	0.348115	1.40749	1.40749	10.6746	7.58414
ARAP1	12562	0.154485	0.330972	0.598772	-1.67009	19.8324	33.1219
ARAP3	4850	0.424678	0.626662	0.849449	-1.17723	14.839	17.469
ARCN1	171628	0.565034	0.741259	1.09199	1.09199	458.266	419.66
AREG	11840	3.65273e-05	0.000545514	8.45408	8.45408	20.137	2.38192
AREL1	24250	0.0875192	0.223442	0.748066	-1.33678	71.7595	95.9267
ARF1	124354	0.835375	0.913012	1.03577	1.03577	263.175	254.086
ARF3	34165	0.0618983	0.176837	0.706462	-1.4155	102.793	145.505
ARF4	141063	0.726934	0.848869	1.07735	1.07735	446.748	414.674
ARF5	10362	0.0275973	0.0998265	1.92895	1.92895	31.966	16.5717
ARF6	92565.4	0.0486016	0.150107	1.43568	1.43568	295.467	205.803
ARFGAP1	10223	0.331917	0.538398	1.27445	1.27445	22.9557	18.0123
ARFGAP2	12193.3	0.103956	0.252915	1.35355	1.35355	39.6544	29.2965
ARFGAP3	45984.2	0.0278431	0.100443	0.711002	-1.40647	106.143	149.287
ARFGEF1	49459	0.00389832	0.0227154	0.674588	-1.48239	107.432	159.255
ARFGEF2	26393	0.167156	0.348115	0.812015	-1.2315	66.8964	82.3832
ARFGEF3	1119	0.000703377	0.00588375	0.191918	-5.21057	0.419622	2.18647
ARFIP1	24290	0.672071	0.814349	1.08555	1.08555	82.9362	76.4003
ARFIP2	3925	0.924361	0.963328	1.12725	1.12725	9.56804	8.48795
ARFRP1	1537	0.771339	0.875384	0.978555	-1.02192	3.00682	3.07271
ARG2	5431.38	0.0142957	0.0609039	0.624826	-1.60045	8.47798	13.5685
ARGLU1	23367	0.807969	0.897244	0.946777	-1.05622	126.478	133.588
ARHGAP1	29148	0.845387	0.918854	0.959401	-1.04232	74.3667	77.5137
ARHGAP10	6059	0.0172814	0.0704125	2.03133	2.03133	11.5166	5.6695
ARHGAP11A	2839.37	0.056506	0.165777	0.581418	-1.71993	3.29996	5.67571
ARHGAP12	27167	0.258907	0.458364	1.1635	1.1635	70.3352	60.4512
ARHGAP17	11940	0.950453	0.976334	1.01654	1.01654	29.4218	28.943
ARHGAP18	11153	0.403306	0.60802	0.899313	-1.11196	17.8963	19.9
ARHGAP19	5484.52	0.567489	0.743366	0.910056	-1.09883	7.7236	8.48695
ARHGAP20	2792	0.612742	0.772761	1.01135	1.01135	21.2697	21.0309
ARHGAP21	43194	0.0282665	0.101523	1.83619	1.83619	167.173	91.0437
ARHGAP22	5892	2.62091e-05	0.000415325	0.197512	-5.06298	1.60929	8.14779
ARHGAP23	7838	0.208354	0.40074	0.690857	-1.44748	16.2227	23.4821
ARHGAP24	9358	0.135486	0.302037	1.36649	1.36649	24.8841	18.2102
ARHGAP26	1709	0.747108	0.86263	0.936862	-1.06739	7.60009	8.11229
ARHGAP28	2725	0.232461	0.428385	1.66941	1.66941	22.4986	13.477
ARHGAP29	19879	0.000500585	0.00446993	0.385001	-2.59739	34.0198	88.3628
ARHGAP31	10252	0.00324397	0.0195294	0.586318	-1.70556	19.6541	33.5212
ARHGAP32	11953	0.00037466	0.00355942	0.555369	-1.80061	25.6316	46.1523
ARHGAP35	41339	0.0182337	0.0730543	0.720012	-1.38887	94.1195	130.719
ARHGAP42	10226	0.0439891	0.140017	0.673901	-1.4839	33.028	49.0102
ARHGAP5	173844	0.0458098	0.143894	0.751804	-1.33013	472.358	628.3
ARHGAP5-AS1	1205	0.806082	0.896684	0.853939	-1.17104	4.25665	4.98472
ARHGDIA	14445	0.00713126	0.0361038	1.62211	1.62211	26.6326	16.4185
ARHGDIB	765	0.000884628	0.00698267	0.302794	-3.30257	0.865102	2.85706
ARHGEF1	2896	0.0973636	0.242086	1.61303	1.61303	4.84624	3.00444
ARHGEF10	7432.01	0.0439971	0.140017	1.40956	1.40956	15.2051	10.7871
ARHGEF10L	1752	0.194809	0.383252	0.692247	-1.44457	3.04346	4.39649
ARHGEF11	11485	0.0564576	0.165768	1.3527	1.3527	43.5177	32.171
ARHGEF12	92371.2	0.000480501	0.00432451	0.579535	-1.72552	254.294	438.79
ARHGEF17	11220	0.651889	0.801174	1.0633	1.0633	25.713	24.1823
ARHGEF18	4941	0.0782049	0.207837	1.39298	1.39298	11.7168	8.41132
ARHGEF19	4858	0.170983	0.352979	1.30586	1.30586	12.667	9.70017
ARHGEF2	13754	0.384019	0.589607	0.751714	-1.33029	18.4629	24.561
ARHGEF25	3516	0.971223	0.987887	1.18376	1.18376	6.80212	5.7462
ARHGEF26	1852.86	6.71077e-06	0.000137034	6.30829	6.30829	19.5954	3.10629
ARHGEF28	2974	0.436926	0.63777	1.7662	1.7662	4.06883	2.30371
ARHGEF3	7797.99	1.29545e-06	3.61823e-05	0.272168	-3.6742	16.3202	59.9636
ARHGEF34P	1179.64	0.887127	0.943222	0.876176	-1.14132	1.46007	1.66642
ARHGEF35	1488.96	0.0863716	0.221584	1.54332	1.54332	3.99067	2.58578
ARHGEF37	741	0.421645	0.624442	0.705415	-1.41761	0.411467	0.583298
ARHGEF39	570.069	0.00980381	0.0460616	3.26387	3.26387	1.74946	0.536009
ARHGEF40	12864.4	0.0293179	0.104364	0.600359	-1.66567	20.3678	33.926
ARHGEF6	8456.01	0.00605541	0.0318139	0.581739	-1.71899	15.7461	27.0673
ARHGEF7	10409	0.852531	0.924544	0.975262	-1.02537	25.1534	25.7915
ARHGEF9	3182	0.0223212	0.0851209	1.50515	1.50515	9.19744	6.11066
ARID1A	19622	0.275146	0.47699	1.16358	1.16358	58.2487	50.0601
ARID1B	13384	0.00257726	0.0162569	0.665995	-1.50151	31.0906	46.6829
ARID2	18120	0.11149	0.266488	0.740106	-1.35116	54.4664	73.5927
ARID3A	3898	0.00475335	0.0264635	1.64465	1.64465	10.8354	6.58827
ARID3B	661	0.00486922	0.0269792	0.276136	-3.6214	0.447757	1.62151
ARID4A	16560	0.448894	0.648235	1.20081	1.20081	57.8797	48.2006
ARID4B	33191.1	0.00907654	0.0434172	0.724532	-1.3802	94.1397	129.932
ARID5B	62814	6.8894e-06	0.0001397	2.61713	2.61713	268.102	102.441
ARIH1	40129	0.0381926	0.12658	0.746518	-1.33955	94.3855	126.434
ARIH2	14250.6	0.740329	0.859072	1.10108	1.10108	39.2592	35.6553
ARL1	48253.9	0.00226929	0.0146484	0.674051	-1.48357	112.529	166.944
ARL10	6233	0.0168734	0.0694237	0.573641	-1.74325	9.18557	16.0128
ARL13B	5948	0.0664277	0.186065	1.57045	1.57045	20.7751	13.2288
ARL14EP	8714.41	0.98597	0.993593	1.07979	1.07979	31.8581	29.504
ARL15	6949	0.397613	0.60343	1.16533	1.16533	32.5146	27.9017
ARL16	967	0.829367	0.909697	0.860233	-1.16248	2.85207	3.31546
ARL17A	3822.33	0.0201898	0.0790382	1.65897	1.65897	17.6782	10.6561
ARL2	1415.94	0.00963144	0.0454909	2.24927	2.24927	4.2478	1.88852
ARL2BP	41562	0.0472738	0.147298	1.43455	1.43455	150.56	104.953
ARL3	19391	0.628738	0.784725	0.926357	-1.0795	50.3585	54.3618
ARL4A	4364	0.343175	0.549705	0.797312	-1.25421	12.5265	15.7109
ARL4C	17396	0.000161302	0.00179004	0.49918	-2.00328	26.8274	53.7429
ARL4D	2176	0.00530683	0.0286791	0.459834	-2.1747	2.12239	4.61557
ARL5A	37162.1	0.574694	0.7485	0.927697	-1.07794	107.243	115.602
ARL5B	17733	0.00399885	0.023185	0.51932	-1.92559	45.4499	87.518
ARL6	4902	0.403092	0.607856	1.26971	1.26971	13.1116	10.3264
ARL6IP1	83055	0.0905226	0.228748	0.774085	-1.29185	244.103	315.344
ARL6IP4	2208.19	0.738281	0.857637	1.0848	1.0848	6.39871	5.89851
ARL6IP5	25831	0.0205345	0.0799564	0.560711	-1.78345	93.8977	167.462
ARL6IP6	16487	0.880437	0.939938	1.08745	1.08745	41.3697	38.043
ARL8A	5690	0.67344	0.815072	1.12992	1.12992	15.464	13.6859
ARL8B	101342	0.00100944	0.00776221	1.73741	1.73741	413.404	237.943
ARMC1	19607	0.077322	0.206293	0.818258	-1.22211	53.2094	65.0277
ARMC10	3968.47	0.00316348	0.019154	0.513965	-1.94566	8.6246	16.7805
ARMC2	561	0.460058	0.657889	1.3197	1.3197	3.21142	2.43344
ARMC5	2252	0.257417	0.456763	1.58301	1.58301	7.01789	4.43325
ARMC6	2462	0.017186	0.0702371	2.07735	2.07735	8.745	4.20969
ARMC7	1231	0.182339	0.367759	1.49467	1.49467	4.52747	3.02908
ARMC8	25661	7.41006e-09	5.78005e-07	3.26227	3.26227	100.957	30.9469
ARMC9	11506	0.54415	0.725753	0.861623	-1.1606	39.3418	45.6601
ARMCX1	5624	0.541405	0.723472	1.20993	1.20993	27.948	23.0988
ARMCX2	12569	0.333636	0.540407	0.86032	-1.16236	28.984	33.6897
ARMCX3	31246.9	0.642004	0.794741	1.11099	1.11099	126.446	113.813
ARMCX4	2992.49	0.0177129	0.0715598	0.580717	-1.72201	8.34782	14.375
ARMCX5	3797.43	0.483403	0.675892	0.868407	-1.15153	9.93197	11.437
ARMCX5-GPRASP2	2580.04	0.0309326	0.108911	0.604879	-1.65322	8.38195	13.8572
ARMCX6	8828.01	0.282438	0.485236	0.774096	-1.29183	23.0015	29.714
ARMT1	25076.1	0.765654	0.872689	0.865394	-1.15554	99.4505	114.919
ARNT	31616	0.0735565	0.199779	1.27419	1.27419	88.4437	69.4119
ARNT2	903	0.161744	0.34033	0.762091	-1.31218	3.92314	5.14787
ARNTL	3831	0.461844	0.658586	0.838564	-1.19251	9.18663	10.9552
ARNTL2	42567.8	5.27516e-10	8.00653e-08	0.101937	-9.81001	15.1099	148.228
ARPC1A	14376	0.0653876	0.18409	0.722484	-1.38411	26.5871	36.7996
ARPC1B	11795.2	0.116043	0.27363	0.664375	-1.50517	22.7626	34.2617
ARPC2	63293.9	0.262708	0.463258	0.840993	-1.18907	130.814	155.548
ARPC3	28272.1	0.00834285	0.0406951	0.585232	-1.70872	63.6555	108.77
ARPC4	19155.3	0.547924	0.728395	0.924715	-1.08141	52.2843	56.541
ARPC4-TTLL3	2005	0.396697	0.602276	0.776483	-1.28786	4.5887	5.9096
ARPC5	72927.8	0.708805	0.836697	1.05707	1.05707	167.23	158.201
ARPC5L	9001	0.663235	0.808746	0.875363	-1.14238	18.7972	21.4736
ARPIN	7683.05	0.0840201	0.217375	1.32063	1.32063	21.9032	16.5854
ARPP19	195806	0.266928	0.468211	1.23856	1.23856	569.338	459.676
ARRB1	2654	1.65868e-06	4.45085e-05	0.162908	-6.13843	3.00569	18.4502
ARRB2	513	0.00792321	0.0392407	0.274113	-3.64813	0.663018	2.41878
ARRDC1	713	0.211767	0.404994	0.682921	-1.4643	1.097	1.60633
ARRDC1-AS1	1748	0.209282	0.401925	1.35374	1.35374	5.94798	4.39374
ARRDC2	1436	0.232152	0.428155	0.553683	-1.80609	2.14189	3.86844
ARRDC3	38463	4.84049e-05	0.000681717	0.253112	-3.95083	71.5486	282.676
ARRDC4	20623	0.0992148	0.245621	1.52268	1.52268	28.7742	18.8971
ARSA	4045.62	0.290604	0.493789	1.23451	1.23451	14.0839	11.4085
ARSB	17145	0.0693049	0.19191	0.736492	-1.35779	60.6829	82.3946
ARSD	3712	0.319924	0.526184	0.833864	-1.19924	13.3672	16.0305
ARSG	650	0.659026	0.806518	1.32501	1.32501	1.53287	1.15687
ARSI	3724	3.10257e-06	7.41744e-05	0.112595	-8.88138	2.86394	25.4357
ARSJ	15349	0.00227088	0.0146504	0.524566	-1.90634	18.1421	34.585
ARSK	18577	0.000788997	0.00642422	1.80299	1.80299	51.4255	28.5223
ARV1	2247	0.460272	0.657889	0.869247	-1.15042	8.38853	9.65034
AS3MT	1036.67	0.163457	0.343252	0.666798	-1.4997	1.39048	2.08532
ASAH1	62437.4	0.000431094	0.00397215	2.04055	2.04055	382.259	187.331
ASAH2B	484.864	0.325567	0.531604	0.648759	-1.54141	1.26192	1.94513
ASAP1	64377.1	0.0604015	0.173853	1.36494	1.36494	209.036	153.147
ASAP2	78677.2	0.305823	0.51032	0.833671	-1.19951	134.932	161.852
ASAP3	5013	0.865762	0.931933	1.00347	1.00347	21.2244	21.151
ASB1	21291	0.668562	0.81184	0.92473	-1.0814	40.1537	43.4221
ASB13	3302	0.0712366	0.19572	1.98815	1.98815	7.2843	3.66386
ASB3	2914.26	0.391747	0.59718	0.783322	-1.27661	9.88007	12.613
ASB6	5078.66	0.826265	0.908015	1.03666	1.03666	13.5053	13.0277
ASB7	7272	0.166766	0.347811	0.807558	-1.2383	20.4096	25.2732
ASB8	5972	0.459805	0.657778	1.11026	1.11026	20.2901	18.2751
ASCC1	6437.29	0.753908	0.86652	0.963422	-1.03797	17.0917	17.7406
ASCC2	11452	0.470828	0.665683	0.788228	-1.26867	20.2964	25.7494
ASCC3	100361	0.655998	0.804521	0.932476	-1.07241	268.901	288.373
ASF1A	9920	0.015455	0.0648272	0.54613	-1.83107	30.846	56.481
ASH1L	45329.1	0.200209	0.389525	0.84152	-1.18833	127.55	151.571
ASH2L	7953	0.0274068	0.0991715	1.50585	1.50585	25.6406	17.0273
ASIC1	3790	0.693837	0.827859	1.12705	1.12705	17.6239	15.6373
ASL	2013	0.473226	0.667608	1.65789	1.65789	3.79813	2.29094
ASMTL	6105.48	0.691623	0.826526	0.994918	-1.00511	12.5203	12.5843
ASNA1	2456	0.851781	0.924075	0.961049	-1.04053	6.1887	6.43952
ASNS	18308	0.284912	0.487539	1.69828	1.69828	9.84647	5.7979
ASNSD1	19644	0.0495479	0.152019	1.29514	1.29514	85.0695	65.6837
ASPH	258662	6.15577e-05	0.000829744	0.522266	-1.91473	442.642	847.541
ASPHD2	1836	2.49517e-06	6.208e-05	0.265464	-3.76698	2.81167	10.5915
ASPM	4979	0.874157	0.936113	0.856847	-1.16707	2.37864	2.77604
ASPSCR1	591	0.420677	0.623609	0.771741	-1.29577	1.33741	1.73298
ASS1	4394	0.0603047	0.173694	1.53116	1.53116	13.3182	8.69815
ASTE1	1387.56	0.358624	0.564079	1.2133	1.2133	4.0382	3.32827
ASUN	30252	0.652873	0.801796	0.953665	-1.04859	59.6777	62.5773
ASXL1	14823	0.525523	0.711358	0.90027	-1.11078	36.5717	40.6231
ASXL2	19113	0.00033001	0.00322218	0.496235	-2.01517	36.8869	74.3335
ATAD1	24684	0.64946	0.799709	0.941638	-1.06198	71.8765	76.3314
ATAD2	15270	0.299866	0.503988	1.2711	1.2711	37.7066	29.6646
ATAD2B	5741	0.0898826	0.227477	1.33492	1.33492	20.8767	15.6389
ATAD3A	1321.55	0.997647	0.998796	0.857736	-1.16586	2.01241	2.34618
ATAD3B	1101.61	0.514616	0.701634	1.40266	1.40266	3.27246	2.33303
ATAD5	1999	0.0739023	0.200437	1.71682	1.71682	3.84957	2.24227
ATAT1	2010	0.00462893	0.025919	0.489152	-2.04435	4.00729	8.19233
ATE1	12020	0.00336613	0.020131	0.542137	-1.84455	41.3615	76.2934
ATF1	7335	0.661566	0.807685	1.20836	1.20836	28.9836	23.986
ATF2	22730	0.951239	0.976882	1.01754	1.01754	74.8727	73.5819
ATF3	1673	0.680663	0.820185	1.02075	1.02075	1.76208	1.72627
ATF4	29107.1	0.827434	0.908692	0.976781	-1.02377	32.4599	33.2315
ATF5	2712.65	0.0472595	0.147293	0.591216	-1.69143	6.81494	11.527
ATF6	27873	0.0372941	0.124553	0.774794	-1.29067	76.034	98.1344
ATF6B	6653	0.581906	0.753333	0.784294	-1.27503	17.3258	22.091
ATF7	26449	0.178442	0.362469	0.7899	-1.26598	50.8918	64.4282
ATF7IP	30654	0.0116364	0.0521619	0.681887	-1.46652	76.6551	112.416
ATF7IP2	809	0.630193	0.785645	0.869069	-1.15066	2.22683	2.56232
ATG10	1643	0.506144	0.694237	0.844326	-1.18438	3.62148	4.28919
ATG101	8806	0.733789	0.853699	1.06919	1.06919	19.938	18.6476
ATG12	28574	0.866711	0.932264	1.00258	1.00258	102.648	102.383
ATG13	18746	0.0308353	0.108601	0.711042	-1.40639	50.5229	71.0548
ATG14	8436	0.000606951	0.00520455	0.559565	-1.7871	26.6203	47.5732
ATG16L1	15454	0.814835	0.902018	1.01192	1.01192	33.632	33.2358
ATG16L2	659	0.237801	0.435088	0.675782	-1.47977	0.750767	1.11096
ATG2A	2277	0.856262	0.926664	1.1601	1.1601	7.61979	6.56823
ATG2B	22901	0.284175	0.487031	0.845165	-1.1832	82.3605	97.4489
ATG3	3191	0.039756	0.13012	1.59272	1.59272	14.1926	8.91088
ATG4A	2929	0.37392	0.579123	1.25438	1.25438	10.5148	8.38248
ATG4B	4072	0.402927	0.607844	1.28586	1.28586	11.2835	8.77513
ATG4C	5485	0.0404349	0.131748	1.38901	1.38901	19.9785	14.3833
ATG4D	784.664	0.688383	0.824484	0.72566	-1.37806	1.64944	2.27302
ATG5	12573	0.0676551	0.188531	1.36447	1.36447	38.5247	28.2342
ATG7	11046	1.17971e-05	0.000215019	0.457081	-2.1878	18.1559	39.7214
ATG9A	20243	0.338716	0.545845	0.771708	-1.29583	35.6494	46.1954
ATHL1	2786	0.601267	0.766435	1.20229	1.20229	5.13017	4.26698
ATIC	16789	0.296926	0.500936	1.34294	1.34294	48.0172	35.7553
ATL1	1723	0.27625	0.478069	0.733436	-1.36345	6.51529	8.88324
ATL2	19039	0.361713	0.567069	0.87921	-1.13738	47.7302	54.2876
ATL3	98229.3	0.0311837	0.10953	1.50005	1.50005	333.321	222.206
ATM	85070	0.0145507	0.0618068	0.674268	-1.48309	227.715	337.721
ATMIN	34026	0.513177	0.700413	1.09114	1.09114	133.8	122.624
ATN1	12329	0.248575	0.44702	0.683897	-1.46221	25.7744	37.6876
ATOH8	2245	0.797426	0.891065	1.28991	1.28991	14.0609	10.9006
ATOX1	1753	0.100204	0.246876	1.76001	1.76001	6.45697	3.66872
ATP10A	992	0.802175	0.89405	1.00893	1.00893	1.94281	1.92562
ATP10D	17778	0.0381771	0.12658	0.669632	-1.49336	62.1057	92.7459
ATP11A	13135	0.10194	0.249567	1.45579	1.45579	39.7284	27.2898
ATP11B	75216	0.281139	0.483707	0.856411	-1.16766	153.505	179.243
ATP11C	21749	0.00278266	0.0173082	0.62343	-1.60403	57.6516	92.4749
ATP13A1	4989	0.647551	0.798291	0.904598	-1.10546	13.5199	14.9458
ATP13A2	6190.98	6.67997e-07	2.12643e-05	0.121977	-8.19825	4.86798	39.9089
ATP13A3	204063	8.024e-10	1.05944e-07	0.142038	-7.04037	204.395	1439.01
ATP1A1	57581.3	0.0575162	0.167952	1.36048	1.36048	176.183	129.501
ATP1B1	30584.8	1.37352e-05	0.000242168	3.25794	3.25794	146.992	45.1182
ATP1B3	46475	0.170321	0.351909	1.39558	1.39558	179.609	128.698
ATP2A2	158206	0.601525	0.766519	1.06867	1.06867	484.018	452.917
ATP2A3	3941	1.54991e-05	0.000265993	0.102126	-9.79178	3.12147	30.5647
ATP2B1	119840	0.00464808	0.025952	0.598713	-1.67025	178.996	298.969
ATP2B4	282401	0.00848279	0.0411874	1.87956	1.87956	1039.01	552.797
ATP2C1	70221.5	0.13538	0.301991	0.732971	-1.36431	125.501	171.223
ATP5A1	81944.4	0.358753	0.564129	0.75685	-1.32127	225.585	298.058
ATP5B	80635	0.422002	0.624442	0.802307	-1.24641	160.717	200.319
ATP5C1	10279	0.461023	0.658185	0.856349	-1.16775	24.7741	28.9299
ATP5D	686	0.641981	0.794741	0.846696	-1.18106	0.956168	1.12929
ATP5E	2366.52	0.185654	0.37198	1.52826	1.52826	10.6464	6.96636
ATP5EP2	2531.34	0.155483	0.332112	1.82961	1.82961	7.01058	3.83174
ATP5F1	12967.1	0.0423287	0.13607	1.45469	1.45469	45.0331	30.9573
ATP5G1	643	0.265687	0.467007	1.48252	1.48252	3.00453	2.02663
ATP5G2	1811	0.887811	0.943604	1.11166	1.11166	4.95729	4.45936
ATP5G3	88357.2	0.700221	0.831719	0.873838	-1.14438	229.774	262.948
ATP5H	8314	0.130972	0.29594	1.58235	1.58235	23.3496	14.7562
ATP5J	4450.51	0.272598	0.474432	0.750168	-1.33304	17.596	23.4561
ATP5J2	1525.48	0.551352	0.730575	1.00405	1.00405	6.17906	6.15411
ATP5L	3783.02	0.410059	0.614453	1.33574	1.33574	20.5911	15.4156
ATP5O	2527	0.463024	0.659577	0.711986	-1.40452	4.84084	6.79907
ATP5S	1527	0.134824	0.30137	1.4608	1.4608	7.39021	5.05902
ATP5SL	2920	0.712959	0.839337	0.928507	-1.077	7.18898	7.74252
ATP6AP1	21950	0.432194	0.633329	0.82777	-1.20807	58.2139	70.3262
ATP6AP1L	704	0.103158	0.251699	0.613362	-1.63036	0.892037	1.45434
ATP6AP2	256152	0.781727	0.882005	0.947598	-1.0553	1104.44	1165.52
ATP6V0A1	7653	0.0632098	0.179349	0.679687	-1.47127	17.1059	25.1674
ATP6V0A2	7148	0.0334294	0.115223	0.684414	-1.4611	21.7072	31.7165
ATP6V0B	4337	0.959085	0.981816	0.885639	-1.12913	12.284	13.8702
ATP6V0C	4417	0.432012	0.63322	0.874065	-1.14408	11.5662	13.2327
ATP6V0D1	4629	0.154505	0.330972	1.43662	1.43662	17.0198	11.8471
ATP6V0E1	36986	0.00738625	0.0370719	1.63393	1.63393	196.972	120.551
ATP6V1A	52917	0.56846	0.743882	1.06791	1.06791	186.411	174.557
ATP6V1B2	19107	0.476261	0.669699	0.876014	-1.14153	57.2352	65.3359
ATP6V1C1	37210	0.897111	0.947673	1.00777	1.00777	134.874	133.834
ATP6V1C2	1754.67	0.00934409	0.0443863	0.504682	-1.98144	3.36696	6.67144
ATP6V1D	9990	0.889273	0.944229	0.944564	-1.05869	25.6631	27.1693
ATP6V1E1	12315	0.0570353	0.166883	1.46793	1.46793	48.8077	33.2494
ATP6V1F	2448	0.0486696	0.150197	1.56476	1.56476	10.2466	6.54835
ATP6V1G1	23436	0.485235	0.677525	1.14312	1.14312	94.9817	83.0898
ATP6V1H	7154	0.0580886	0.169156	1.43655	1.43655	23.3234	16.2357
ATP7A	19247.1	0.000421191	0.00389635	0.514567	-1.94338	49.7294	96.6432
ATP7B	2441	0.315362	0.521148	1.39696	1.39696	4.70434	3.36756
ATP8B1	7862.4	4.11045e-06	9.14928e-05	0.0704441	-14.1957	5.26352	74.7192
ATP8B2	24894	0.0649722	0.183249	0.715285	-1.39804	80.5883	112.666
ATP8B5P	517.58	0.539251	0.721982	1.08113	1.08113	0.757771	0.700907
ATP9A	10647	6.38181e-06	0.000132	0.27605	-3.62253	23.3082	84.4346
ATP9B	3416	0.568062	0.743781	0.911829	-1.0967	10.8253	11.872
ATPAF1	16141	0.00259101	0.0163259	0.651207	-1.53561	42.3693	65.0627
ATPAF2	638	0.599852	0.765815	0.758196	-1.31892	1.23493	1.62877
ATPIF1	1965	0.989693	0.994945	1.04294	1.04294	7.29416	6.99387
ATR	22087	0.194898	0.383363	1.31378	1.31378	84.2631	64.1377
ATRAID	21821.9	0.350562	0.556598	0.830324	-1.20435	64.3901	77.5482
ATRIP	905.708	0.135298	0.301907	1.62222	1.62222	2.07674	1.28019
ATRN	52129.9	0.476317	0.669699	0.917855	-1.0895	121.064	131.899
ATRX	85950.2	0.16277	0.342179	0.796315	-1.25578	280.012	351.635
ATXN1	21985	0.246052	0.444478	0.849707	-1.17688	51.3423	60.4235
ATXN10	44891.9	0.234022	0.430306	0.752659	-1.32862	100.015	132.882
ATXN1L	17040	0.00908139	0.0434225	1.54437	1.54437	49.7496	32.2136
ATXN2	8808.01	0.257624	0.456858	0.85371	-1.17136	23.9633	28.0696
ATXN2L	39601	0.0011209	0.00840238	0.557405	-1.79403	85.1282	152.722
ATXN3	12673	0.680304	0.820049	0.907604	-1.1018	41.3129	45.5186
ATXN7	12970	0.859452	0.928582	0.961571	-1.03997	33.6715	35.0172
ATXN7L1	1831	0.674446	0.815716	0.898471	-1.113	7.59826	8.45688
ATXN7L3	15454	0.132318	0.297544	1.36468	1.36468	43.4812	31.8617
ATXN7L3B	53924	0.0107086	0.0491354	1.33587	1.33587	168.204	125.913
AUH	597	0.115146	0.272434	0.551478	-1.81331	1.65842	3.00723
AUP1	9755.62	0.965744	0.984579	1.10977	1.10977	24.9401	22.4733
AURKA	4910.15	0.164948	0.345569	0.70695	-1.41453	8.4213	11.9122
AURKAIP1	557	0.605063	0.768721	0.988925	-1.0112	1.45911	1.47545
AUTS2	2399	0.84047	0.915823	1.05967	1.05967	8.48125	8.00366
AVEN	2138	0.64012	0.793424	1.14314	1.14314	6.93191	6.06391
AVL9	24289.2	0.000388104	0.00365957	0.543654	-1.83941	46.923	86.3105
AVPI1	556	0.57187	0.74644	2.10956	2.10956	1.38048	0.654392
AXIN1	2226	0.890998	0.945023	0.983549	-1.01673	5.17336	5.2599
AXIN2	4856	1.44555e-10	3.1583e-08	22.3819	22.3819	46.2274	2.06539
AXL	52316.8	0.000714499	0.00596391	0.542918	-1.8419	88.7999	163.561
AZI2	78206.6	4.97613e-06	0.000107468	2.52724	2.52724	406.399	160.807
AZIN1	75256.8	0.809788	0.89857	1.03267	1.03267	188.946	182.969
B2M	678683	0.460392	0.657889	1.11153	1.11153	2707.95	2436.23
B3GALNT1	2032	0.0265044	0.0966585	0.515846	-1.93856	6.50454	12.6095
B3GALNT2	22551.4	0.568362	0.743882	0.923885	-1.08239	75.7143	81.9521
B3GALT6	5592	0.139218	0.307934	1.37509	1.37509	19.4936	14.1763
B3GAT3	1943	0.97407	0.989311	1.09425	1.09425	4.59983	4.20364
B3GLCT	3465	0.0739875	0.200606	1.45404	1.45404	18.4293	12.6745
B3GNT2	8701	0.335941	0.542797	0.812103	-1.23137	21.1481	26.0412
B3GNT5	21216	0.00529466	0.0286533	0.507208	-1.97158	35.0289	69.0623
B3GNT9	4199.71	0.872497	0.935552	0.995026	-1.005	10.67	10.7233
B4GALNT1	844.366	0.00586571	0.0310495	0.276556	-3.6159	0.942198	3.40689
B4GALT1	204144	0.0107317	0.0492074	0.690106	-1.44905	444.091	643.511
B4GALT2	4916.99	0.91755	0.959242	0.992222	-1.00784	8.98921	9.05968
B4GALT3	11615	0.42684	0.628834	0.817571	-1.22313	25.9827	31.7803
B4GALT4	15348	0.835649	0.913089	0.967531	-1.03356	33.4824	34.6061
B4GALT5	32618	0.0271658	0.0984734	0.708264	-1.4119	66.8961	94.4509
B4GALT6	6337	0.269743	0.471006	0.63412	-1.57699	24.5071	38.6473
B4GALT7	3975	0.742955	0.860657	1.02827	1.02827	7.71461	7.50251
B4GAT1	1618	0.122459	0.282986	0.655197	-1.52626	3.49984	5.34166
BAALC	3117	0.000136898	0.00157175	0.0134734	-74.2205	0.320784	23.8087
BABAM1	3037	0.448976	0.648273	1.19364	1.19364	10.4029	8.71526
BACE1	32960.2	0.919637	0.960147	0.953263	-1.04903	108.486	113.805
BACE2	14864	0.15278	0.328626	0.783162	-1.27688	39.5367	50.4834
BACH1	40572.9	0.0837571	0.216993	0.727491	-1.37459	77.4114	106.409
BACH2	1822	0.000100943	0.00123329	0.13486	-7.41509	2.13638	15.8415
BAG1	4064	0.769549	0.874464	0.89296	-1.11987	17.9575	20.1101
BAG2	13766	0.024864	0.0921515	0.715632	-1.39737	37.9782	53.0694
BAG3	19692	0.0173163	0.0704969	1.93999	1.93999	48.4071	24.9522
BAG4	15258.3	0.216757	0.410513	0.852948	-1.17241	46.0189	53.9528
BAG5	17846	0.026821	0.0975072	1.34836	1.34836	43.5022	32.263
BAG6	12156.6	0.203225	0.393639	0.71619	-1.39628	20.5452	28.6868
BAHCC1	1560	0.570359	0.745528	1.1037	1.1037	4.64629	4.20973
BAHD1	4468	0.284347	0.487031	1.29802	1.29802	9.48693	7.30878
BAIAP2	4350	0.392332	0.597758	0.755797	-1.32311	16.5177	21.8546
BAIAP2-AS1	2134	0.0136666	0.0586814	0.508556	-1.96635	4.66959	9.18206
BAIAP2L1	4030	0.652947	0.801796	0.857823	-1.16574	5.09742	5.94228
BAK1	1674	0.980777	0.992471	1.09855	1.09855	3.28064	2.98635
BAMBI	21136	9.47603e-05	0.00117255	3.80001	3.80001	171.871	45.2292
BANF1	1674.1	0.658315	0.806173	0.788984	-1.26745	4.18578	5.30528
BANP	2192.69	0.0866315	0.221987	1.50886	1.50886	5.28799	3.50462
BAP1	6704	0.424467	0.626574	1.21316	1.21316	19.1186	15.7594
BARD1	2998	0.189304	0.376052	1.58621	1.58621	7.17	4.52021
BASP1	12158	0.213985	0.407254	1.24831	1.24831	53.0627	42.5076
BAX	3699	0.225472	0.421183	0.75603	-1.3227	8.5385	11.2939
BAZ1A	20654	0.7082	0.836407	1.04301	1.04301	50.4475	48.3674
BAZ1B	35595	0.83905	0.915306	0.937597	-1.06656	68.8278	73.4087
BAZ2A	35032.7	0.0391136	0.12856	0.627677	-1.59318	48.4506	77.1904
BAZ2B	12633.4	0.20122	0.390443	0.801256	-1.24804	47.0296	58.6948
BBIP1	2764.53	0.113944	0.270672	0.579753	-1.72487	7.54356	13.0117
BBS1	1497	0.114086	0.270841	0.705242	-1.41795	4.83542	6.8564
BBS10	9682	0.896911	0.947647	1.00353	1.00353	39.5864	39.4473
BBS12	3023	0.675542	0.816501	0.883794	-1.13148	8.58947	9.71885
BBS2	8773	0.149849	0.323987	0.751364	-1.33091	15.9957	21.2889
BBS4	6749.99	0.0243771	0.0908686	0.610456	-1.63812	14.7423	24.1496
BBS5	4654.32	0.0137637	0.0589675	1.72988	1.72988	19.1405	11.0646
BBS7	10351	0.320509	0.526731	0.792934	-1.26114	33.2331	41.9116
BBS9	5641	0.12853	0.292477	0.722922	-1.38328	10.5153	14.5456
BBX	57566.3	0.0259014	0.0950562	0.715161	-1.39829	168.109	235.064
BCAM	878	0.000354568	0.00341886	0.128948	-7.75507	0.809938	6.28112
BCAP29	42152	0.527191	0.712703	0.907533	-1.10189	104.022	114.62
BCAP31	8524	0.586567	0.756408	1.22725	1.22725	15.9106	12.9644
BCAR1	4602	0.131265	0.296088	1.4958	1.4958	9.65315	6.4535
BCAR3	10645.9	0.601409	0.766455	0.930844	-1.07429	20.0629	21.5534
BCAS2	4873	0.742683	0.8606	0.894721	-1.11767	14.8192	16.5629
BCAS3	3132	0.0313576	0.109877	0.516873	-1.93471	7.63162	14.765
BCAT1	272958	0.939547	0.97166	0.991311	-1.00876	548.913	553.724
BCAT2	2055	0.0874488	0.223361	1.63932	1.63932	3.68436	2.2475
BCCIP	6328.9	0.107787	0.260046	1.29785	1.29785	21.7873	16.7873
BCDIN3D	1777.78	0.427925	0.629614	1.86632	1.86632	8.36486	4.482
BCHE	2259	0.0466971	0.146089	0.514792	-1.94253	8.05726	15.6515
BCKDHA	1346	0.0450666	0.142174	0.584128	-1.71195	2.26672	3.88052
BCKDHB	3151	0.645946	0.797412	1.07243	1.07243	10.6252	9.9076
BCKDK	7008	0.00407389	0.02353	0.515021	-1.94167	7.91193	15.3624
BCL10	27994	0.0237365	0.0891672	0.605951	-1.6503	64.2739	106.071
BCL11A	617	0.00555218	0.0297696	0.358782	-2.78721	0.980624	2.73321
BCL11B	1549	0.0666429	0.186539	1.78632	1.78632	0.356794	0.199737
BCL2A1	4485.96	1.64449e-07	7.12962e-06	8.71691	8.71691	27.7271	3.18084
BCL2L1	11989.7	0.391606	0.597122	1.29774	1.29774	24.1158	18.5829
BCL2L11	5315.99	0.11501	0.272215	0.513713	-1.94661	29.4955	57.4164
BCL2L12	508.153	0.151357	0.326334	0.60412	-1.6553	0.789353	1.30662
BCL2L13	22022	0.000537975	0.00471397	0.503609	-1.98567	38.967	77.3756
BCL2L2	12587.3	0.902777	0.950727	0.976368	-1.0242	32.5391	33.3267
BCL2L2-PABPN1	6840.91	0.893025	0.946117	1.01025	1.01025	21.1313	20.9169
BCL3	644	0.305463	0.509866	0.753362	-1.32738	2.26823	3.01081
BCL6	8625	0.424511	0.626574	0.901421	-1.10936	30.3101	33.6249
BCL7A	3034	0.125452	0.287501	0.633297	-1.57904	2.83564	4.47759
BCL7B	3641	0.709381	0.836952	0.970719	-1.03016	8.12201	8.36701
BCL9	4625	0.00113555	0.00846754	0.464072	-2.15484	11.5664	24.9238
BCL9L	30106	0.0642813	0.181635	1.40815	1.40815	54.0092	38.3548
BCLAF1	78653.3	0.670154	0.812874	0.951468	-1.05101	260.508	273.796
BCOR	14692	0.0168439	0.0694003	0.708025	-1.41238	29.2702	41.3406
BCORL1	6317	0.0488347	0.150627	1.44081	1.44081	15.1609	10.5225
BCR	8172.07	0.0299823	0.106306	0.677412	-1.47621	20.8759	30.8172
BCS1L	1335	0.267848	0.469188	1.45111	1.45111	2.44376	1.68407
BDH1	608	0.247599	0.44614	1.84305	1.84305	1.181	0.640783
BDH2	7721	0.238963	0.436162	0.762458	-1.31155	37.4977	49.18
BDKRB1	4365	6.45872e-05	0.000861583	0.149146	-6.70482	4.4207	29.64
BDKRB2	42529	0.000402641	0.00376387	0.27663	-3.61493	43.0237	155.528
BDNF	3116.37	0.449941	0.648758	1.26383	1.26383	16.927	13.3934
BDP1	21096	0.988911	0.994819	1.01332	1.01332	56.4452	55.7035
BECN1	12093.8	0.25032	0.448675	0.70244	-1.42361	48.7095	69.3432
BEND3	1821	0.548657	0.728637	0.882575	-1.13305	3.92033	4.44193
BEND3P3	2921	0.000387904	0.00365957	0.265607	-3.76496	2.94818	11.0998
BEND6	1355	0.221226	0.416195	0.707926	-1.41258	4.67715	6.60683
BEST1	1874.05	1.40286e-07	6.36712e-06	6.68419	6.68419	11.9733	1.79129
BET1	10391	0.00638663	0.0331574	0.633447	-1.57866	24.7105	39.0096
BET1L	18237	0.602376	0.766946	1.0618	1.0618	52.4056	49.3554
BEX4	11579	0.655204	0.803888	0.886067	-1.12858	49.5964	55.9736
BFAR	23956	0.163039	0.34262	0.83126	-1.20299	56.8182	68.3519
BGN	82853	4.25776e-05	0.00061531	0.178155	-5.61308	27.3186	153.341
BHLHB9	3054	0.199601	0.389069	0.770495	-1.29787	10.0941	13.1008
BHLHE40	49124	2.20956e-07	8.82229e-06	0.227146	-4.40245	33.3974	147.03
BHLHE41	13013	3.78752e-08	2.10561e-06	0.12153	-8.22842	8.13866	66.9683
BICC1	7803	0.0446722	0.14132	0.663859	-1.50634	15.8221	23.8335
BICD1	4985	6.57115e-05	0.000870584	0.401505	-2.49063	8.66303	21.5764
BICD2	45076.1	0.347079	0.553259	1.24378	1.24378	136.95	110.108
BID	4560	2.76718e-05	0.000433898	0.318368	-3.14102	7.7834	24.4478
BIN1	1144	0.898527	0.948367	1.03827	1.03827	3.83648	3.69508
BIN3	1869	0.215753	0.409145	0.751764	-1.3302	5.46424	7.26855
BIRC2	50838.7	0.963609	0.983782	1.00833	1.00833	128.634	127.571
BIRC3	6046.23	3.37209e-08	1.91123e-06	0.0226464	-44.157	1.48205	65.4428
BIRC5	1831	0.48568	0.677771	0.700922	-1.42669	1.13483	1.61905
BIRC6	66027	0.770256	0.874719	1.00801	1.00801	151.624	150.419
BIVM	16674.1	0.0186637	0.0743922	0.681975	-1.46633	54.8855	80.4802
BIVM-ERCC5	7017.53	0.144879	0.316436	0.631126	-1.58447	14.3276	22.7017
BLCAP	9232	0.00264523	0.0166045	2.02705	2.02705	30.8952	15.2414
BLM	1288	0.0948597	0.237333	1.72229	1.72229	2.5201	1.46323
BLMH	6863	0.00775169	0.0385726	1.71022	1.71022	24.2973	14.2071
BLOC1S1	1009.68	0.172177	0.353949	1.66146	1.66146	3.94752	2.37593
BLOC1S2	7332.99	7.876e-05	0.00101146	0.307199	-3.25522	13.4494	43.7808
BLOC1S3	1776	0.596338	0.76283	0.861046	-1.16138	4.62741	5.37417
BLOC1S4	6073	0.701198	0.831996	0.940033	-1.06379	14.5368	15.4641
BLOC1S5	6130.81	0.445208	0.645162	0.854461	-1.17033	16.4881	19.2965
BLOC1S5-TXNDC5	14180.9	0.628696	0.784725	1.07773	1.07773	35.293	32.7475
BLOC1S6	73295	0.7809	0.881586	1.03329	1.03329	226.844	219.535
BLVRA	2838	4.06428e-05	0.000594458	0.261608	-3.82251	2.77993	10.6263
BLZF1	4269	0.585305	0.756059	1.11696	1.11696	6.66993	5.97152
BMF	1576	0.351941	0.5581	0.678519	-1.4738	9.69998	14.2958
BMI1	17658.3	0.00389692	0.0227154	1.94769	1.94769	48.4064	24.8532
BMP1	27380	0.548597	0.728637	1.02854	1.02854	62.5673	60.831
BMP2	23852	4.97012e-12	2.51077e-09	0.0540969	-18.4853	7.85301	145.166
BMP2K	10409	0.638048	0.791953	1.03466	1.03466	18.3764	17.7608
BMP6	4893.6	0.240583	0.437546	0.474029	-2.10958	4.63993	9.78829
BMPER	19010	3.17957e-09	3.00353e-07	7.28676	7.28676	129.729	17.8034
BMPR1A	17134	0.475349	0.669335	0.85486	-1.16978	68.746	80.4179
BMPR2	108501	0.000422489	0.00390525	0.365565	-2.73549	272.854	746.389
BMS1	14994	0.0321424	0.111815	1.53903	1.53903	37.5418	24.3932
BMS1P20	1349.08	0.449334	0.648307	1.34586	1.34586	3.48632	2.59041
BMS1P4	481.288	0.420142	0.623122	1.41581	1.41581	1.44124	1.01796
BMS1P5	2098.32	0.339422	0.546453	1.32868	1.32868	8.20123	6.17246
BMS1P6	880.259	0.0607002	0.174391	2.29808	2.29808	4.01346	1.74644
BNC1	8698	0.00224425	0.0145513	2.10681	2.10681	14.3644	6.81806
BNC2	25948	0.0434422	0.138821	1.50782	1.50782	110.744	73.4468
BNIP2	27541	0.20098	0.390108	0.807849	-1.23786	62.4357	77.2863
BNIP3	58440	0.795138	0.889534	0.955623	-1.04644	58.6343	61.3571
BNIP3L	196743	0.134771	0.30137	1.36584	1.36584	685.029	501.543
BOC	5815.94	3.01035e-06	7.2267e-05	8.66635	8.66635	45.5583	5.25692
BOD1	6435	0.093868	0.235433	1.29689	1.29689	18.0248	13.8985
BOD1L1	52850	0.288943	0.492407	0.854544	-1.17021	108.068	126.463
BOK	5026	7.54642e-07	2.33937e-05	0.161387	-6.1963	5.60779	34.7476
BOLA1	1829	0.644529	0.796631	0.848595	-1.17842	2.89533	3.41191
BOLA2	428.71	0.62471	0.781731	1.13676	1.13676	1.0115	0.889814
BOLA2B	428.71	0.62471	0.781731	1.13676	1.13676	1.0115	0.889814
BOLA3	684	0.467573	0.66277	1.18753	1.18753	1.74787	1.47185
BOLA3-AS1	1281	0.886973	0.943184	0.976285	-1.02429	2.50666	2.56755
BOP1	1827	0.990298	0.995041	0.999921	-1.00008	3.31559	3.31586
BORA	734.052	0.692058	0.826826	0.887735	-1.12646	1.7128	1.9294
BPGM	6353	0.6748	0.815869	0.878275	-1.1386	10.6166	12.088
BPHL	860	0.0479995	0.148849	0.5022	-1.99124	1.33565	2.6596
BPNT1	4994	0.978385	0.991787	1.00394	1.00394	17.9911	17.9205
BPTF	37927	0.490264	0.68114	0.862785	-1.15904	94.3553	109.361
BRAF	2472	0.0182055	0.0729664	0.435354	-2.29698	3.31372	7.61155
BRAP	3347	0.643309	0.795701	1.08206	1.08206	9.96462	9.20897
BRAT1	2177	0.941171	0.972529	0.792237	-1.26225	4.93995	6.23545
BRCA1	1796	0.0124422	0.0547212	2.38966	2.38966	5.0007	2.09264
BRCA2	2636	0.424906	0.626759	0.761323	-1.3135	4.61165	6.05742
BRCC3	14656	0.795823	0.889958	0.974042	-1.02665	33.2184	34.1037
BRD1	8827	0.0632305	0.179364	1.29575	1.29575	30.3604	23.4307
BRD2	34493.9	0.542901	0.724804	0.831054	-1.20329	83.5337	100.515
BRD3	18232	0.771006	0.875349	0.943957	-1.05937	55.6614	58.966
BRD4	37746	0.0100229	0.0467319	1.57233	1.57233	114.954	73.1107
BRD7	4530.79	0.789749	0.886447	1.05096	1.05096	11.6762	11.11
BRD8	3901	0.574004	0.748021	1.20276	1.20276	13.4893	11.2153
BRD9	6484	0.413262	0.617342	0.768531	-1.30118	12.1899	15.8613
BRE	3086	0.002967	0.0181726	2.16387	2.16387	13.5863	6.27868
BRF1	2039.16	0.052179	0.1578	1.55586	1.55586	6.4382	4.13803
BRF2	1485.14	0.269332	0.470723	1.43676	1.43676	3.68702	2.56621
BRI3	4884	0.069696	0.192763	1.46743	1.46743	21.3859	14.5737
BRINP3	1223	0.263927	0.464773	0.48867	-2.04637	5.6223	11.5053
BRIP1	2279	0.00633993	0.0329887	3.34633	3.34633	3.88007	1.1595
BRIX1	5513	0.353479	0.558558	1.21063	1.21063	16.7686	13.8511
BRK1	10501	0.80777	0.897188	1.03518	1.03518	25.3457	24.4843
BRMS1	4693	0.434038	0.635469	1.18767	1.18767	17.1405	14.4321
BRMS1L	4905	0.103587	0.252254	1.58645	1.58645	24.2786	15.3037
BROX	29831	0.0340559	0.116759	0.739725	-1.35185	82.9551	112.143
BRPF1	2389	0.800679	0.893068	1.04877	1.04877	3.88765	3.70687
BRPF3	11418	0.706613	0.835382	1.0422	1.0422	40.4826	38.8433
BRSK1	772	0.00622017	0.0325404	0.343239	-2.91342	1.00514	2.92838
BRWD1	44516	0.634783	0.789493	0.941957	-1.06162	112.77	119.719
BRWD3	21456	0.384039	0.589607	0.898006	-1.11358	44.3308	49.3659
BSCL2	1442.49	0.139146	0.307891	0.550684	-1.81592	4.05169	7.35757
BSDC1	18065	0.10336	0.251875	0.720809	-1.38733	37.3069	51.757
BSG	30463.9	0.283518	0.486587	0.704372	-1.4197	67.6791	96.0843
BST1	1145	0.00140184	0.00999261	0.201636	-4.95943	2.64893	13.1372
BTAF1	24833	0.0884038	0.224517	0.803124	-1.24514	53.1884	66.227
BTBD1	47596.8	0.192794	0.380835	0.850584	-1.17566	133.596	157.064
BTBD10	7261	0.185929	0.372228	0.608095	-1.64448	10.2419	16.8426
BTBD11	9965	2.97072e-06	7.14876e-05	0.386521	-2.58718	17.0328	44.0669
BTBD19	754	0.789964	0.886449	1.01616	1.01616	4.09963	4.03441
BTBD2	4623	0.28212	0.484848	0.628198	-1.59185	6.98677	11.1219
BTBD3	51921.1	0.000889577	0.00700745	2.13328	2.13328	333.321	156.248
BTBD6	2303.84	0.762991	0.872078	0.915359	-1.09247	4.719	5.15536
BTBD7	53342.7	0.388618	0.594438	0.858629	-1.16465	168.38	196.103
BTBD8	533	0.144651	0.316436	0.595572	-1.67906	1.80325	3.02776
BTBD9	7777	1.73977e-06	4.63068e-05	0.343161	-2.91408	10.7901	31.4432
BTD	1694.81	0.534689	0.718546	0.845769	-1.18236	5.13936	6.07655
BTF3	23404.9	0.0479196	0.148752	1.79606	1.79606	69.2094	38.5341
BTF3L4	11551	0.586649	0.756408	1.08827	1.08827	34.6986	31.8843
BTG1	56230	7.39479e-05	0.000967568	2.88489	2.88489	286.943	99.4639
BTG2	3017	0.0190588	0.0755008	0.257608	-3.88187	4.94662	19.2021
BTG3	18021	0.00765131	0.0381711	0.552679	-1.80937	32.5516	58.8978
BTN2A1	9976.04	0.590941	0.759025	0.93983	-1.06402	12.6377	13.4468
BTN2A2	4305.34	8.77556e-05	0.00110589	0.238305	-4.19631	5.4391	22.8241
BTN3A1	7416.49	0.000142593	0.00162113	0.453886	-2.2032	13.4343	29.5984
BTN3A2	11169.4	9.17127e-05	0.00114459	0.469426	-2.13026	23.4853	50.0298
BTN3A3	7352.92	2.0444e-07	8.3347e-06	0.257031	-3.89058	17.216	66.98
BTRC	11671	0.138029	0.306237	1.21375	1.21375	32.457	26.7412
BUB1	2227	0.156504	0.333274	0.580734	-1.72196	1.05898	1.82353
BUB1B	1855.67	0.873179	0.935584	0.817052	-1.22391	0.89241	1.09223
BUB3	40776.9	0.710961	0.837709	1.04258	1.04258	110.863	106.336
BUD13	1497	0.0535137	0.160458	1.55421	1.55421	4.25332	2.73665
BUD31	5606.21	0.897271	0.947677	0.998017	-1.00199	14.4858	14.5146
BVES	14605	0.000623702	0.0053168	0.485532	-2.0596	16.4004	33.7783
BYSL	2625	0.367	0.572065	0.837155	-1.19452	4.73174	5.65216
BZW1	182544	0.040375	0.131607	0.701126	-1.42628	468.479	668.181
BZW2	23663	0.0452495	0.142597	0.762521	-1.31144	63.5782	83.3789
C10orf10	9600	0.00139851	0.00997502	6.08103	6.08103	50.0077	8.22355
C10orf12	2174	0.0544057	0.162295	0.670375	-1.4917	2.22705	3.3221
C10orf2	2434	0.489935	0.681	1.25049	1.25049	5.05919	4.04576
C10orf25	805.693	0.586526	0.756408	1.29995	1.29995	2.1315	1.63968
C10orf32	8301.99	0.201112	0.390298	1.43604	1.43604	59.7314	41.5944
C10orf54	3176	0.828535	0.909332	1.12708	1.12708	7.82195	6.94001
C10orf76	9613	0.411554	0.615915	1.15679	1.15679	25.2374	21.8166
C10orf88	11981	0.0979958	0.24319	0.807091	-1.23902	30.8786	38.2592
C11orf1	494	0.759862	0.870608	0.971613	-1.02922	1.72618	1.77661
C11orf24	3378	0.0174986	0.0709406	1.85662	1.85662	8.25443	4.44593
C11orf30	8892	0.0348519	0.118578	0.680293	-1.46995	25.6783	37.7459
C11orf31	1589	0.0606851	0.174391	2.28405	2.28405	6.67389	2.92195
C11orf49	4043.68	0.000478293	0.00430797	0.413243	-2.41988	9.99177	24.1789
C11orf54	10714	0.0363652	0.122294	0.736177	-1.35837	33.1888	45.0827
C11orf57	14592.1	0.757778	0.868905	1.07003	1.07003	48.3211	45.1588
C11orf58	57529	0.813467	0.901063	1.10189	1.10189	249.701	226.612
C11orf63	547	0.216204	0.409784	0.48202	-2.0746	1.13029	2.34491
C11orf68	5153	0.762201	0.871825	1.01949	1.01949	10.9263	10.7174
C11orf70	503	0.0178986	0.0721598	0.42866	-2.33285	1.41082	3.29123
C11orf73	3649	0.507328	0.695294	0.899112	-1.11221	15.1924	16.8971
C11orf74	2370.5	0.141725	0.311699	1.35955	1.35955	8.50042	6.2524
C11orf80	1273	0.235869	0.432461	1.49229	1.49229	5.48194	3.6735
C11orf84	1133	0.4166	0.620208	0.879839	-1.13657	2.92943	3.3295
C11orf87	1094	0.350621	0.556615	1.77751	1.77751	10.5371	5.92802
C11orf95	4691	0.140045	0.309073	0.764156	-1.30863	18.7002	24.4717
C11orf96	2915	2.39631e-06	6.00058e-05	0.204447	-4.89124	2.84309	13.9062
C11orf98	747.284	0.179103	0.363556	1.75941	1.75941	2.56162	1.45596
C12orf10	1043	0.156685	0.33343	0.67999	-1.47061	2.24016	3.2944
C12orf29	11390.3	0.305988	0.510375	1.18608	1.18608	33.6767	28.3932
C12orf4	5539	0.000148674	0.00168203	2.32424	2.32424	23.3952	10.0658
C12orf43	1081	0.566181	0.742155	1.14856	1.14856	3.29277	2.86687
C12orf49	22623	0.154408	0.330972	1.28456	1.28456	81.8715	63.7349
C12orf57	1990	0.1273	0.29099	1.37954	1.37954	7.98298	5.78668
C12orf65	1532	0.728537	0.850228	1.11482	1.11482	4.72004	4.23391
C12orf66	2029	0.00238446	0.0152058	0.50895	-1.96483	4.08746	8.03117
C12orf73	1336	0.958697	0.981594	1.00155	1.00155	5.82058	5.81155
C12orf75	13202	0.402797	0.607844	0.823213	-1.21475	14.6284	17.7699
C12orf76	1281	0.712992	0.839337	0.904776	-1.10525	4.38923	4.85118
C14orf1	13813	0.449125	0.648307	0.905448	-1.10443	38.1702	42.1561
C14orf119	11958	0.0496905	0.152256	1.46985	1.46985	40.2244	27.3663
C14orf132	29618.1	0.609755	0.771506	0.879744	-1.13669	79.5673	90.4437
C14orf142	990	0.954358	0.978615	0.977247	-1.02328	4.33668	4.43765
C14orf159	3615	0.0705253	0.194478	0.563028	-1.77611	5.97691	10.6157
C14orf166	15066	0.964989	0.984477	0.961709	-1.03982	40.5326	42.1464
C14orf169	758	0.26817	0.469258	1.44172	1.44172	3.03124	2.10251
C14orf2	3260	0.395085	0.600378	1.20499	1.20499	12.4184	10.3058
C14orf28	3213	0.184843	0.371059	0.710607	-1.40725	8.41962	11.8485
C14orf37	2981	0.00220591	0.0143347	0.30013	-3.33189	5.78061	19.2604
C14orf93	998	0.948211	0.976029	0.631543	-1.58342	1.80809	2.86297
C15orf38-AP3S2	908.71	0.394393	0.59964	3.49661	3.49661	3.62266	1.03605
C15orf39	4550	0.248266	0.446838	1.49704	1.49704	9.84562	6.57675
C15orf40	1672.34	0.0771996	0.206039	1.47389	1.47389	5.83162	3.95661
C15orf41	1299	0.402113	0.60772	0.862394	-1.15956	4.3115	4.99945
C15orf48	29944.1	5.0717e-06	0.000109126	0.0846372	-11.8151	4.82493	57.0072
C15orf52	8574	0.994066	0.996426	1.04722	1.04722	30.5306	29.154
C15orf57	4090.45	0.865465	0.931786	1.04447	1.04447	12.3767	11.8497
C16orf13	1866	0.0124523	0.0547212	0.438915	-2.27834	1.75497	3.99843
C16orf45	2866	0.000413311	0.00383567	0.37687	-2.65343	6.05991	16.0796
C16orf52	13848	0.910326	0.955127	1.07403	1.07403	59.4363	55.3398
C16orf58	7868.8	0.0999032	0.246629	0.702301	-1.42389	13.1498	18.7239
C16orf62	12739	0.666238	0.810408	1.07759	1.07759	37.7	34.9854
C16orf70	4668.29	0.974478	0.989584	0.998517	-1.00149	12.6987	12.7176
C16orf72	55407	0.0677448	0.188714	0.794659	-1.2584	130.295	163.964
C16orf74	718	0.915358	0.958329	0.936378	-1.06794	0.605547	0.646691
C16orf87	2496	0.67598	0.816786	1.14828	1.14828	9.18634	8.00012
C16orf91	894	0.101451	0.248842	1.73227	1.73227	3.32936	1.92197
C17orf107	666.199	0.171173	0.353011	0.64828	-1.54254	0.721861	1.1135
C17orf49	5856.74	0.214025	0.407265	0.713217	-1.4021	10.4357	14.6319
C17orf51	10523	0.635527	0.790006	1.07591	1.07591	20.7101	19.249
C17orf58	2100	0.00887034	0.0426415	0.472049	-2.11842	2.332	4.94016
C17orf59	459	0.369752	0.574336	0.769171	-1.3001	1.20736	1.56969
C17orf62	2104	0.622942	0.780626	1.27309	1.27309	7.13198	5.6021
C17orf75	6473	0.911816	0.956023	0.970243	-1.03067	21.588	22.2501
C17orf80	4191	0.265787	0.467057	1.23435	1.23435	11.3739	9.2145
C17orf85	13160	0.00495718	0.0272974	0.657742	-1.52035	29.5705	44.9576
C17orf96	558	0.476911	0.670364	0.800813	-1.24873	0.550267	0.687135
C18orf21	13620	0.512549	0.699883	1.06813	1.06813	69.9886	65.5243
C18orf25	16658	0.00895247	0.0429383	0.61297	-1.6314	30.7533	50.1709
C18orf32	6212.28	0.903646	0.951187	1.04657	1.04657	15.8375	15.1328
C18orf54	6793	0.00855741	0.0414921	0.55948	-1.78737	13.9668	24.9638
C18orf8	3981.89	0.0332389	0.114733	0.629608	-1.58829	10.1489	16.1193
C19orf12	6536	0.0238068	0.0893521	1.56251	1.56251	24.5577	15.7168
C19orf24	4214	0.00480599	0.0267053	0.319118	-3.13363	7.67355	24.0461
C19orf25	599	0.0493771	0.151615	1.94003	1.94003	1.72097	0.887083
C19orf43	3949	0.188681	0.375351	1.37648	1.37648	13.107	9.52211
C19orf44	1220.32	0.806638	0.896787	0.919267	-1.08782	3.30185	3.59183
C19orf47	1202	0.00844081	0.0410694	2.44389	2.44389	4.11187	1.68251
C19orf48	608	0.740001	0.858777	2.06014	2.06014	1.38783	0.673658
C19orf52	946	0.86383	0.93063	1.13652	1.13652	2.77744	2.4438
C19orf53	1707	0.140812	0.310159	1.88987	1.88987	5.61196	2.9695
C19orf54	2352	0.279312	0.481431	0.748356	-1.33626	5.65261	7.55337
C19orf66	1517.35	0.330302	0.536753	0.741243	-1.34908	2.55047	3.4408
C19orf68	999	0.729095	0.850289	0.822729	-1.21547	2.01775	2.45251
C19orf71	823	0.110975	0.265469	0.623339	-1.60426	2.49856	4.00834
C1D	7890.34	0.735023	0.854878	1.0508	1.0508	32.9659	31.3722
C1GALT1	28921	0.0319112	0.111177	0.727653	-1.37428	79.8219	109.698
C1GALT1C1	42340	0.322399	0.528641	1.13239	1.13239	173.835	153.511
C1orf109	5007	0.174283	0.357031	1.51682	1.51682	20.0536	13.2208
C1orf112	1792	0.720762	0.844548	1.10089	1.10089	4.46076	4.05196
C1orf122	6880.94	0.9652	0.984579	1.10369	1.10369	34.9178	31.6374
C1orf123	1642.19	0.790436	0.886751	1.00309	1.00309	3.96941	3.95718
C1orf131	1145	0.0691346	0.191621	1.6276	1.6276	2.84608	1.74864
C1orf174	1893	0.874997	0.936495	1.0085	1.0085	4.95173	4.90999
C1orf198	8437.99	0.00810234	0.0398565	2.03516	2.03516	22.9013	11.2528
C1orf204	747.493	0.00326343	0.0196262	0.226931	-4.40662	0.721538	3.17955
C1orf21	23930	1.02281e-08	7.38136e-07	6.04068	6.04068	172.819	28.6092
C1orf216	5734	0.00796344	0.0393643	1.58711	1.58711	25.2868	15.9326
C1orf226	977	0.000170854	0.00187633	7.93897	7.93897	11.9738	1.50824
C1orf233	1762	0.348624	0.554886	0.81439	-1.22791	2.06864	2.54011
C1orf27	13359	0.401258	0.60698	1.1275	1.1275	39.5234	35.0539
C1orf43	20764	0.0381016	0.126414	0.675357	-1.4807	53.8902	79.7951
C1orf52	12499	0.386082	0.591778	1.10654	1.10654	36.0527	32.5814
C1orf74	6329.23	0.611212	0.772053	0.907624	-1.10178	3.82604	4.21544
C1QBP	13398.6	0.0387044	0.127613	1.59369	1.59369	48.2054	30.2477
C1QTNF1	48729	0.00362406	0.0214338	2.25232	2.25232	203.854	90.5084
C1QTNF6	3057	0.000107338	0.00129373	2.97799	2.97799	20.2446	6.7981
C1R	44887	9.58437e-09	7.03797e-07	8.05123	8.05123	191.404	23.7733
C1RL	9785.34	0.00123499	0.00904753	1.96676	1.96676	63.2269	32.1478
C1RL-AS1	1549.65	0.463346	0.659794	0.800598	-1.24907	4.79673	5.99144
C1S	53262.2	8.65903e-05	0.00109239	3.99088	3.99088	270.077	67.6735
C20orf194	24590	0.161184	0.339362	1.18359	1.18359	53.1428	44.8999
C20orf24	13000.3	0.8075	0.89713	1.15366	1.15366	43.0422	37.3094
C20orf27	1073	0.99748	0.998796	0.99186	-1.00821	2.19342	2.21142
C20orf96	821	0.227238	0.422769	1.35091	1.35091	2.16014	1.59903
C21orf2	756	0.461903	0.65859	1.32803	1.32803	2.64063	1.98838
C21orf33	5392	0.905061	0.952269	0.978883	-1.02157	12.2517	12.516
C21orf59	2055	0.82093	0.905572	1.11908	1.11908	4.75497	4.24901
C21orf91	3716	0.641606	0.794587	0.871163	-1.14789	16.0428	18.4154
C22orf23	1449	0.401836	0.60738	0.791322	-1.26371	1.73109	2.1876
C22orf29	6176.58	0.0695008	0.192269	1.33016	1.33016	15.1671	11.4025
C22orf39	2125	0.053395	0.160268	1.60671	1.60671	8.75209	5.44721
C22orf46	1397	0.571799	0.74644	0.835509	-1.19688	2.39663	2.86847
C2CD2	23331.1	0.00045753	0.00416291	0.560608	-1.78378	27.9766	49.9041
C2CD2L	1067	0.114359	0.271257	0.481791	-2.07559	2.19475	4.5554
C2CD3	4208	0.217362	0.411576	0.837617	-1.19386	13.455	16.0635
C2CD5	15516	0.257864	0.457075	1.18069	1.18069	56.6699	47.9973
C2orf16	1728	0.926653	0.96501	1.00443	1.00443	7.81249	7.77806
C2orf27A	687.236	0.146146	0.318469	0.471393	-2.12137	1.42697	3.02713
C2orf42	3241	0.365817	0.570787	0.853808	-1.17122	11.1139	13.0168
C2orf44	5375	0.115149	0.272434	1.2841	1.2841	16.0083	12.4666
C2orf47	2346	0.401621	0.607323	1.22597	1.22597	9.42939	7.69135
C2orf49	17156	0.889221	0.944229	1.05079	1.05079	59.1057	56.2487
C2orf68	5742	0.0486612	0.150197	1.38777	1.38777	24.9147	17.953
C2orf69	6909	0.396607	0.602219	0.845352	-1.18294	18.0431	21.344
C2orf72	1807	0.81703	0.902984	1.33841	1.33841	0.32655	0.243984
C2orf76	894	0.815375	0.902357	0.987817	-1.01233	2.10456	2.13052
C2orf81	713.385	0.0113237	0.0510358	0.344709	-2.901	0.741842	2.15208
C2orf88	1074	0.00432493	0.0246814	13.8274	13.8274	10.4754	0.757583
C3	57832	5.90655e-07	1.94414e-05	64.213	64.213	340.745	5.30648
C3orf14	761	0.591599	0.759581	1.40065	1.40065	2.63479	1.88112
C3orf17	10552	0.119207	0.278071	0.828643	-1.20679	31.726	38.2866
C3orf18	1970.2	0.363455	0.568523	1.42636	1.42636	2.76531	1.93872
C3orf33	1831	0.562562	0.739383	0.909921	-1.099	6.64227	7.29983
C3orf38	14833.8	0.525435	0.711358	1.09134	1.09134	45.612	41.7943
C3orf52	1630	0.00204399	0.0135092	0.198361	-5.04131	0.809167	4.07926
C3orf58	33395	0.816192	0.902922	1.0462	1.0462	93.0667	88.9573
C3orf62	1039	0.00957509	0.04528	1.98397	1.98397	5.97665	3.01247
C3orf67	1230	0.00140774	0.0100162	0.3727	-2.68312	0.453571	1.21699
C3orf70	5139	6.95547e-09	5.49766e-07	7.00972	7.00972	30.1442	4.30035
C3orf80	9279	0.000292401	0.00293586	0.00876422	-114.1	1.35869	155.027
C4A	1160.04	0.000849108	0.00676349	4.32256	4.32256	4.27927	0.989987
C4B	497.981	0.00206278	0.013587	4.18032	4.18032	2.1996	0.526181
C4B_2	497.981	0.00206278	0.013587	4.18032	4.18032	2.1996	0.526181
C4orf27	2281.69	0.830298	0.91013	0.963621	-1.03775	7.57713	7.86319
C4orf29	1381	0.442418	0.642476	1.19974	1.19974	4.6378	3.86568
C4orf3	48112.7	0.0472403	0.147293	1.54354	1.54354	190.559	123.456
C4orf32	2474	0.708172	0.836407	1.17478	1.17478	7.06689	6.01549
C4orf33	1163	0.407895	0.612475	1.41907	1.41907	5.86355	4.13197
C4orf46	5874.03	0.350291	0.556471	1.40176	1.40176	29.8513	21.2956
C4orf47	855	0.165363	0.346065	0.66587	-1.50179	0.420332	0.631252
C5	2938	0.736512	0.856085	1.09343	1.09343	13.0913	11.9727
C5orf15	60744	0.0976187	0.242461	0.689293	-1.45076	220.15	319.385
C5orf22	14559	0.634499	0.789267	1.13159	1.13159	57.5408	50.8495
C5orf24	62715.2	0.156555	0.333274	0.664165	-1.50565	238.081	358.467
C5orf28	6691	0.706845	0.835572	1.0883	1.0883	22.541	20.7121
C5orf30	8342	0.134816	0.30137	0.666618	-1.50011	26.8595	40.2922
C5orf34	713	0.0869756	0.222419	0.57274	-1.74599	1.03003	1.79843
C5orf42	12684	0.59806	0.764451	0.980789	-1.01959	35.194	35.8833
C5orf51	41024	0.00103426	0.00790077	1.53769	1.53769	125.744	81.7745
C5orf63	539	0.721625	0.845145	0.903318	-1.10703	1.61605	1.78901
C5orf66	884.216	0.457853	0.656188	1.19551	1.19551	3.12383	2.61296
C6orf106	33389.1	0.164233	0.344446	0.838952	-1.19196	89.5294	106.716
C6orf120	40067.3	0.516508	0.703058	1.10433	1.10433	158.204	143.258
C6orf132	2229	0.368604	0.573412	0.866739	-1.15375	0.990131	1.14236
C6orf136	852.128	0.00817113	0.0400931	0.431734	-2.31624	1.40324	3.25024
C6orf201	470.128	0.0967448	0.24096	0.479998	-2.08334	0.799238	1.66509
C6orf203	3356	0.0931606	0.23409	1.38888	1.38888	12.5145	9.01055
C6orf47	3098	0.732987	0.853022	0.894932	-1.1174	6.68828	7.47351
C6orf48	6157	0.979805	0.992101	0.911768	-1.09677	18.6437	20.4478
C6orf62	91852	0.163334	0.343117	0.746126	-1.34026	276.568	370.673
C6orf89	57859.1	0.950439	0.976334	1.04763	1.04763	210.962	201.371
C7orf13	1573	0.172325	0.354129	0.65792	-1.51994	2.87614	4.37156
C7orf25	2626	0.137155	0.304938	1.37823	1.37823	8.87508	6.43946
C7orf26	3217	0.0741881	0.200931	1.59707	1.59707	9.58811	6.00358
C7orf43	1325	0.210704	0.403713	0.652541	-1.53247	4.50152	6.89845
C7orf49	5105.39	0.717224	0.841988	1.06157	1.06157	15.2466	14.3623
C7orf60	44409	0.727924	0.849683	1.03286	1.03286	221.237	214.198
C7orf73	27127	0.226462	0.422095	1.44967	1.44967	157.385	108.566
C8orf33	7123	0.0720843	0.197442	1.48543	1.48543	19.8813	13.3843
C8orf37	1172	0.0975767	0.24246	0.593518	-1.68487	3.26722	5.50483
C8orf44	618.145	0.65658	0.804726	1.3225	1.3225	3.79797	2.87181
C8orf48	740	0.205818	0.397572	1.58913	1.58913	2.80446	1.76477
C8orf58	1196	0.128064	0.291703	1.50209	1.50209	2.90273	1.93246
C8orf59	816.763	0.809899	0.898608	1.12155	1.12155	3.61198	3.22053
C8orf76	4858.99	0.43085	0.632555	1.22597	1.22597	16.9697	13.8419
C8orf88	4847.77	0.00240226	0.0152942	1.79515	1.79515	11.5726	6.44663
C9orf114	4068.05	0.294174	0.498033	1.50108	1.50108	10.6113	7.0691
C9orf156	900	0.326881	0.532454	1.48902	1.48902	3.98373	2.67541
C9orf3	1755	0.547112	0.727667	1.26478	1.26478	7.48947	5.92157
C9orf40	1729	0.134127	0.300431	1.58729	1.58729	5.00776	3.15491
C9orf64	7876	0.723591	0.846497	0.952567	-1.04979	19.2238	20.181
C9orf69	17888	0.0270827	0.0982433	1.39912	1.39912	52.7758	37.7207
C9orf72	5150	0.0200487	0.0786449	0.626127	-1.59712	13.0533	20.8477
C9orf78	5235	0.187454	0.37391	0.786338	-1.27172	15.4643	19.6662
C9orf85	3021	0.795624	0.889821	1.01488	1.01488	9.62581	9.48464
C9orf89	1134	0.582093	0.753407	0.741904	-1.34788	2.04948	2.76246
C9orf91	15894	0.0187004	0.0745131	1.55934	1.55934	78.8856	50.5891
CA12	127021	0.269778	0.471006	0.814424	-1.22786	86.8243	106.608
CA13	736	0.410988	0.61529	1.32996	1.32996	3.75218	2.82127
CA5B	2271.5	0.00124983	0.00913892	0.350103	-2.8563	4.59329	13.1198
CA9	13895	0.118775	0.277676	1.28956	1.28956	2.37805	1.84408
CAAP1	8586	0.280426	0.482706	0.776794	-1.28734	31.906	41.0739
CAB39	56668.4	0.000653667	0.00551558	0.581453	-1.71983	113.401	195.03
CAB39L	2911	0.010209	0.0473904	0.546934	-1.82837	5.97388	10.9225
CABIN1	14606	0.200278	0.389525	0.713047	-1.40243	18.2916	25.6527
CABLES2	1558	0.45146	0.649921	0.918016	-1.08931	4.13372	4.50288
CABYR	974	0.144666	0.316436	1.72648	1.72648	5.02198	2.9088
CACFD1	1205	0.317333	0.523695	1.20389	1.20389	3.28997	2.73278
CACHD1	6161	0.168865	0.350177	1.29274	1.29274	22.5907	17.475
CACNA1A	2163	5.49517e-06	0.000116088	0.192851	-5.18534	2.03919	10.5739
CACNA1C	2237.66	0.000462659	0.00419971	37.165	37.165	7.90322	0.212653
CACNA2D1	65783	0.0107118	0.0491354	0.427279	-2.34039	240.045	561.799
CACNB1	698	0.595334	0.762554	1.22414	1.22414	0.682228	0.557312
CACNB3	2751	0.0256348	0.0941971	0.476073	-2.10052	3.4731	7.29532
CACNG7	1090	0.130588	0.295504	0.595239	-1.68	3.04849	5.12145
CACTIN	1593.69	0.222578	0.41759	1.33346	1.33346	4.09139	3.06825
CACUL1	29794	0.0249125	0.0922722	0.725033	-1.37925	78.0179	107.606
CACYBP	10621	0.0445478	0.141074	1.50289	1.50289	38.7137	25.7594
CAD	18550	0.0080625	0.0397447	1.75938	1.75938	52.2893	29.7203
CADM1	1661	0.369704	0.574336	1.72882	1.72882	12.7766	7.39034
CADPS	1717	0.000155005	0.00173918	0.139244	-7.18164	1.66862	11.9834
CADPS2	1192	0.0296019	0.105246	0.470234	-2.1266	4.647	9.8823
CALB2	1759	0.385912	0.591702	1.14062	1.14062	1.08687	0.95288
CALCOCO1	6932	0.279248	0.481392	0.80324	-1.24496	21.5029	26.7702
CALCOCO2	77093.4	0.000119238	0.0013966	2.02983	2.02983	257.123	126.672
CALCRL	4519.03	0.0886902	0.225047	2.9201	2.9201	51.4463	17.618
CALD1	487222	0.000443593	0.00405197	2.52091	2.52091	1846.66	732.537
CALHM2	912	0.00317897	0.0192177	0.329369	-3.03611	1.76582	5.36122
CALM1	90685	0.0705383	0.194478	0.791533	-1.26337	191.774	242.281
CALM2	227765	0.000514291	0.0045476	1.66007	1.66007	823.352	495.973
CALM3	21373	0.933663	0.967728	1.0876	1.0876	34.6564	31.8651
CALML4	2604	0.975688	0.990048	1.03091	1.03091	9.65422	9.36472
CALR	234638	0.101571	0.24903	0.754306	-1.32572	584.087	774.337
CALU	650051	0.0730794	0.199044	0.750906	-1.33173	1295.34	1725.04
CAMK1	2080.94	0.195264	0.383782	0.64724	-1.54502	4.52606	6.99286
CAMK1D	2618	0.0060466	0.0317898	0.383169	-2.60981	3.02	7.88163
CAMK1G	4340	0.000530959	0.00465601	0.166186	-6.01735	5.51357	33.1771
CAMK2D	31042	0.64501	0.796844	1.09849	1.09849	128.285	116.783
CAMK2G	12147	0.00811559	0.0399048	0.490762	-2.03765	25.6955	52.3583
CAMK2N1	28407	0.0174483	0.0708548	0.501617	-1.99355	32.862	65.5121
CAMKK1	7152.01	1.86675e-05	0.000309854	0.27164	-3.68134	9.59043	35.3056
CAMKK2	11053	0.269722	0.471006	0.851951	-1.17378	19.2796	22.6299
CAMKMT	722	0.235711	0.432408	1.57638	1.57638	3.22775	2.04757
CAMLG	19154	0.0642644	0.181632	0.68286	-1.46443	53.9066	78.9423
CAMSAP1	10324	0.00165123	0.0114678	0.569664	-1.75542	19.7686	34.7023
CAMSAP2	51097.9	0.0843603	0.217625	0.810387	-1.23398	119.033	146.884
CAMTA1	1869	0.0618379	0.176708	0.629958	-1.58741	3.2224	5.11526
CAMTA2	12694	0.170367	0.351909	0.772176	-1.29504	22.684	29.3767
CAND1	108841	0.99564	0.997787	1.01862	1.01862	300.797	295.297
CANT1	15976	0.379469	0.584754	0.875586	-1.14209	35.8287	40.9197
CANX	466965	0.028022	0.100879	0.756552	-1.32179	1139.83	1506.61
CAP1	94033.3	0.0980359	0.243237	1.31021	1.31021	167.795	128.067
CAP2	9368	0.00651396	0.0336231	0.307344	-3.25369	31.1103	101.223
CAPG	6522	0.464966	0.660929	0.887595	-1.12664	10.2273	11.5225
CAPN1	17946	0.639278	0.792784	0.971685	-1.02914	34.3684	35.3699
CAPN10	631	0.0526946	0.158822	0.334261	-2.99167	0.466059	1.3943
CAPN15	1564	0.735179	0.854974	1.14435	1.14435	3.12888	2.7342
CAPN2	87564.6	1.58082e-06	4.29148e-05	0.35947	-2.78187	122.209	339.97
CAPN5	7380	0.00111418	0.00835745	0.401817	-2.48869	18.5428	46.1473
CAPN7	15769	0.961303	0.982675	1.01125	1.01125	43.8785	43.3902
CAPNS1	37241.2	0.314745	0.520451	0.753125	-1.3278	80.5709	106.982
CAPRIN1	81734	0.117623	0.276037	0.848605	-1.17841	220.6	259.956
CAPRIN2	10041	4.64094e-06	0.000101934	0.403797	-2.47649	18.5004	45.8161
CAPZA1	121540	0.799909	0.892551	0.9716	-1.02923	343.964	354.018
CAPZA2	101290	0.152983	0.328925	0.759959	-1.31586	312.866	411.688
CAPZB	58456.8	0.607105	0.769326	0.949671	-1.053	123.132	129.657
CARD6	3444	0.831225	0.910481	1.06122	1.06122	13.1193	12.3624
CARD8	7350.99	0.0756976	0.203589	0.706604	-1.41522	25.2138	35.683
CARF	2452	0.106012	0.256401	0.682006	-1.46626	9.61036	14.0913
CARHSP1	7978	0.0504367	0.153933	1.53487	1.53487	26.433	17.2217
CARKD	4992	0.469533	0.664495	1.20979	1.20979	14.9373	12.347
CARM1	4495	0.266003	0.467366	0.782863	-1.27736	9.8635	12.5993
CARNMT1	11123.8	0.195897	0.384481	0.834966	-1.19765	27.2541	32.6409
CARS	19623	0.586847	0.756453	1.07345	1.07345	34.4812	32.1219
CARS2	4187	0.0201476	0.0788995	2.04691	2.04691	11.6729	5.70268
CASC3	61282	0.356833	0.562173	0.690546	-1.44813	196.347	284.336
CASC4	79916	0.000662338	0.00558064	0.482995	-2.07041	230.964	478.192
CASC5	2700	0.60865	0.770504	0.77726	-1.28657	2.01023	2.58631
CASD1	6964	0.0118494	0.0529126	0.593495	-1.68493	21.8933	36.8888
CASK	20648	0.421291	0.62412	0.897845	-1.11378	51.4609	57.316
CASKIN2	1071.71	0.0297393	0.105702	0.523388	-1.91063	1.28676	2.45852
CASP1	789.787	0.225621	0.421265	0.570391	-1.75318	2.32962	4.08425
CASP10	1017	0.0500011	0.153046	0.574135	-1.74175	3.09269	5.38671
CASP2	12138	0.236738	0.433653	1.19905	1.19905	33.7143	28.1175
CASP3	28236	0.000312074	0.00308858	1.75471	1.75471	115.693	65.9328
CASP4	4779	0.0435357	0.139044	1.60238	1.60238	12.036	7.51129
CASP6	2262	0.660515	0.807179	0.902138	-1.10848	6.24968	6.92763
CASP7	6552	0.0126033	0.0551762	1.56843	1.56843	18.5245	11.8109
CASP8	2781	0.920123	0.960462	0.978036	-1.02246	8.0087	8.18855
CASP8AP2	10670	0.760222	0.870934	0.972668	-1.0281	23.8639	24.5345
CASP9	1469	0.806539	0.896787	1.05956	1.05956	6.43778	6.07587
CAST	168170	0.0591994	0.171252	0.740673	-1.35012	474.844	641.098
CAT	5438	0.000510172	0.00453187	1.93633	1.93633	28.5452	14.7419
CAV1	145699	0.352418	0.558378	0.829495	-1.20555	102.785	123.913
CAV2	44748.9	0.136478	0.30384	0.685059	-1.45973	60.4686	88.2677
CBFA2T2	9480.01	0.829806	0.909813	1.03691	1.03691	22.4279	21.6295
CBFB	24560	0.0731464	0.199159	0.642915	-1.55541	77.7006	120.857
CBL	30727	6.47347e-07	2.07777e-05	0.393651	-2.54032	44.8429	113.915
CBLB	19277	0.00696125	0.0354438	0.599609	-1.66775	33.7239	56.2431
CBLL1	10607	0.719521	0.84386	0.940961	-1.06274	35.7481	37.9911
CBR1	3321.3	0.110102	0.263987	0.555069	-1.80158	5.37137	9.67693
CBR4	7510	0.0123011	0.0543036	0.551174	-1.81431	23.768	43.1224
CBS	7885	0.00288185	0.0177918	3.13613	3.13613	9.42445	3.00512
CBWD1	4359.9	0.075713	0.203589	1.51326	1.51326	13.7698	9.09941
CBWD2	2803.17	0.477651	0.670936	1.23823	1.23823	11.4412	9.24003
CBWD3	1734.32	0.000222756	0.0023572	3.77535	3.77535	6.34206	1.67986
CBWD5	2761.1	0.803214	0.894865	1.07457	1.07457	6.49932	6.04827
CBX1	20102	0.5762	0.749327	0.938985	-1.06498	52.5827	55.9995
CBX3	80674.6	0.845766	0.919095	1.04958	1.04958	340.166	324.098
CBX4	5359	0.0180053	0.0724338	1.72761	1.72761	13.9985	8.10279
CBX5	105226	0.981658	0.992685	1.00181	1.00181	239.886	239.452
CBX6	12826	0.7912	0.887265	0.957435	-1.04446	38.4455	40.1547
CBX7	642	0.0885483	0.224785	0.513388	-1.94785	1.28641	2.50572
CBY1	1984	0.0332154	0.114689	1.91374	1.91374	6.73471	3.51914
CC2D1A	1355	0.848454	0.921412	0.920979	-1.0858	2.68545	2.91586
CC2D1B	3826	0.124157	0.285039	1.63178	1.63178	11.1105	6.80879
CC2D2A	4579	0.716683	0.841806	1.05212	1.05212	22.7564	21.629
CCAR1	21463	0.0190321	0.0754208	1.54033	1.54033	82.2703	53.4107
CCAR2	10448	0.0690866	0.191556	1.36023	1.36023	26.3342	19.3601
CCBE1	4454.83	0.0199469	0.0783249	2.78877	2.78877	2.26176	0.811026
CCBL1	886	0.345693	0.551807	0.692193	-1.44468	1.49846	2.1648
CCBL2	16054	0.00280125	0.017368	0.629808	-1.58779	41.5743	66.0111
CCDC102A	505	0.984074	0.993259	1.37196	1.37196	1.4975	1.0915
CCDC106	889	0.816486	0.902923	0.929631	-1.0757	2.86355	3.08031
CCDC107	1912.93	0.000203722	0.00218563	6.98795	6.98795	6.39631	0.915334
CCDC109B	735	5.37188e-05	0.000743931	0.0995127	-10.049	0.403592	4.05569
CCDC110	497	0.0198429	0.0780498	0.334695	-2.98779	0.709864	2.12093
CCDC112	1448	0.480117	0.672917	1.04911	1.04911	2.64673	2.52284
CCDC113	1540	0.950016	0.97621	0.690315	-1.44861	0.666233	0.965114
CCDC115	3639	0.379388	0.584754	0.838084	-1.1932	11.3221	13.5095
CCDC117	15240	0.00601906	0.0317168	1.40865	1.40865	53.3043	37.8407
CCDC12	1615	0.671344	0.813808	1.25712	1.25712	4.14281	3.29547
CCDC122	1339	0.0376989	0.125365	0.38506	-2.597	2.84591	7.39084
CCDC125	2107	0.00444732	0.025182	0.419948	-2.38125	5.50934	13.1191
CCDC126	2719	0.393455	0.598841	1.21692	1.21692	13.8964	11.4193
CCDC127	1841.61	0.330361	0.536774	0.819032	-1.22095	5.1901	6.33687
CCDC130	732	0.320741	0.526963	1.52506	1.52506	1.9912	1.30566
CCDC134	499	0.00253186	0.0160053	0.27081	-3.69262	0.50284	1.8568
CCDC136	754	0.00472823	0.0263362	0.250541	-3.99136	0.681273	2.7192
CCDC137	1012	0.39481	0.600117	1.34115	1.34115	3.23035	2.40864
CCDC138	987	0.00127004	0.00925759	3.20356	3.20356	4.87896	1.52298
CCDC14	8322	0.108105	0.260595	0.695861	-1.43707	27.5612	39.6074
CCDC142	1401.29	0.968049	0.98597	1.08962	1.08962	4.56699	4.19138
CCDC144A	1750.55	0.355499	0.56053	1.79324	1.79324	5.81703	3.24385
CCDC144B	7549.86	0.816352	0.902922	1.34004	1.34004	19.9011	14.8511
CCDC149	1142	0.115505	0.272887	0.548427	-1.8234	2.93888	5.35875
CCDC15	670	0.0252976	0.0933713	2.40676	2.40676	1.08651	0.451442
CCDC170	704	0.121411	0.281331	0.484289	-2.06488	2.32272	4.79615
CCDC171	714	0.289603	0.492664	0.690725	-1.44776	1.64374	2.37973
CCDC174	3250	0.628973	0.784866	1.08901	1.08901	7.53771	6.92163
CCDC176	3142.07	0.426812	0.628834	1.17255	1.17255	11.2534	9.59745
CCDC18	1252	0.92672	0.96501	1.00412	1.00412	2.75296	2.74167
CCDC184	1469	0.00478732	0.0266271	2.51795	2.51795	2.4847	0.986794
CCDC186	12357	0.727881	0.849683	0.979195	-1.02125	46.3143	47.2984
CCDC22	1071	0.732609	0.852668	0.812077	-1.23141	1.42919	1.75992
CCDC25	27120	0.596407	0.76283	0.909851	-1.09908	78.1306	85.8718
CCDC28A	1798	0.000725699	0.00602709	0.29927	-3.34146	4.0223	13.4404
CCDC34	1782	0.157711	0.334753	0.582092	-1.71794	4.86957	8.36563
CCDC39	1498	0.845216	0.918754	1.10141	1.10141	8.55574	7.76799
CCDC43	7987	0.695578	0.829052	1.09471	1.09471	26.3302	24.0522
CCDC47	44939	0.156099	0.333036	1.19269	1.19269	110.303	92.4827
CCDC50	62998.5	0.00632218	0.0329405	0.592564	-1.68758	166.237	280.538
CCDC51	762	0.262679	0.463258	1.70388	1.70388	2.19031	1.28548
CCDC53	3139	0.721304	0.844927	0.934821	-1.06972	9.81702	10.5015
CCDC57	1023	0.82315	0.906386	0.986082	-1.01411	1.69685	1.7208
CCDC58	13562	0.803126	0.894852	1.02048	1.02048	62.2357	60.9865
CCDC59	7945	0.121957	0.282049	1.27311	1.27311	27.0185	21.2224
CCDC6	48793	0.257089	0.456429	1.17562	1.17562	144.495	122.91
CCDC66	1762.52	0.429401	0.631274	1.18832	1.18832	6.11204	5.14345
CCDC68	6371	0.000663949	0.00559016	0.303207	-3.29808	9.14322	30.155
CCDC69	6308	1.13696e-05	0.000209356	6.53903	6.53903	65.9783	10.0899
CCDC7	929.673	0.177229	0.360697	1.62924	1.62924	3.18685	1.95603
CCDC71	587	0.220358	0.415015	1.69043	1.69043	1.17896	0.697431
CCDC71L	100852	0.176503	0.359667	1.30792	1.30792	440.909	337.108
CCDC73	1427.34	0.232258	0.42828	0.741653	-1.34834	4.77737	6.44152
CCDC74A	514.263	0.0366084	0.123005	0.323685	-3.08942	0.929236	2.8708
CCDC77	1434	0.131817	0.296875	1.86556	1.86556	4.61084	2.47155
CCDC8	4674	0.559921	0.737443	1.08417	1.08417	8.34771	7.69962
CCDC80	89362.4	0.436922	0.63777	0.89838	-1.11311	225.055	250.512
CCDC82	22439	0.337212	0.544087	0.842867	-1.18643	65.3853	77.5749
CCDC85B	937	0.792372	0.887894	1.25499	1.25499	2.86317	2.28142
CCDC85C	1290.9	8.54744e-05	0.00108066	0.0459743	-21.7513	0.208802	4.5417
CCDC86	2417	0.0477233	0.14842	2.30978	2.30978	4.67962	2.026
CCDC88A	54745	0.00540823	0.0291187	0.671489	-1.48923	91.4641	136.211
CCDC9	1063	0.922362	0.961763	0.881294	-1.1347	1.50373	1.70627
CCDC90B	11671	0.0517509	0.156912	0.702433	-1.42362	27.3316	38.9099
CCDC91	6501	0.200381	0.389647	0.80996	-1.23463	17.1509	21.175
CCDC92	2664	0.351101	0.557225	0.78591	-1.27241	7.30001	9.28861
CCDC93	19323	0.00157583	0.0110233	0.593971	-1.68358	37.6188	63.3344
CCDC97	2211	0.161638	0.340169	1.46281	1.46281	7.43749	5.08439
CCHCR1	580	0.844739	0.918407	1.01498	1.01498	0.953304	0.939232
CCIN	490	0.38304	0.588852	1.5279	1.5279	0.95554	0.625393
CCL2	22832	1.07239e-06	3.09183e-05	0.0575243	-17.384	18.5798	322.99
CCL20	10296	0.0217386	0.0834776	2.53133	2.53133	8.80513	3.47847
CCL7	16031	1.33286e-09	1.51609e-07	0.00265754	-376.288	0.748727	281.737
CCM2	2794	0.474165	0.667988	1.23925	1.23925	6.74672	5.44419
CCNA2	2504.89	0.0352391	0.119525	2.49188	2.49188	4.22941	1.69728
CCNB1	4066	0.335417	0.5422	1.31171	1.31171	5.13848	3.9174
CCNB1IP1	16753	0.099424	0.245841	0.795367	-1.25728	35.9513	45.2009
CCNB2	1587	0.879786	0.93963	0.962143	-1.03935	1.68074	1.74687
CCNC	21376	0.526547	0.712135	1.08416	1.08416	65.6252	60.5311
CCND1	93049	0.000292601	0.00293586	0.477622	-2.09371	129.82	271.805
CCND2	88378.2	1.55744e-07	6.87423e-06	12.3584	12.3584	178.716	14.4611
CCND3	2219	0.0200613	0.0786545	1.97392	1.97392	6.56064	3.32367
CCNDBP1	11596	0.482492	0.675105	0.871184	-1.14786	31.7353	36.4279
CCNE1	702	0.543568	0.725278	0.827416	-1.20858	1.37624	1.66329
CCNE2	721.242	0.0290404	0.103503	2.46278	2.46278	1.86026	0.755347
CCNF	2371	0.405649	0.61071	1.27456	1.27456	3.4728	2.7247
CCNG1	58237.9	0.000904735	0.00711239	0.564553	-1.77131	170.937	302.782
CCNG2	71424	9.80686e-05	0.00120578	1.91098	1.91098	333.977	174.768
CCNH	2722	0.610422	0.771594	1.23386	1.23386	8.89384	7.20814
CCNI	283230	0.0659561	0.185062	0.671339	-1.48956	566.107	843.25
CCNJ	5943	0.976245	0.990355	1.04699	1.04699	15.3312	14.6431
CCNJL	689	0.000613174	0.00525017	0.148296	-6.74325	0.295618	1.99342
CCNK	7065.1	0.524903	0.71114	1.08663	1.08663	15.6934	14.4422
CCNL1	6870	0.0840986	0.217432	1.32441	1.32441	27.3722	20.6674
CCNL2	25944	0.830856	0.91047	0.954982	-1.04714	91.4498	95.7607
CCNT1	29516	0.264998	0.466235	0.865854	-1.15493	83.3728	96.2897
CCNT2	14944	0.219338	0.41386	1.1734	1.1734	46.836	39.9148
CCNY	44945	0.0376321	0.12525	0.800073	-1.24989	109.58	136.962
CCNYL1	7017.55	0.0111742	0.0505386	0.543641	-1.83945	14.4211	26.5269
CCP110	6031	0.90745	0.953574	1.02585	1.02585	13.6292	13.2858
CCPG1	30702.1	0.00302786	0.0185064	0.5512	-1.81422	102.251	185.507
CCSAP	17424	0.881737	0.940477	1.00283	1.00283	31.1649	31.0769
CCSER2	36454.9	0.0471956	0.147291	0.72343	-1.3823	76.4637	105.696
CCT2	53054.3	0.909644	0.954842	0.980809	-1.01957	120.796	123.16
CCT3	21454	0.200508	0.389647	1.45738	1.45738	54.7384	37.5595
CCT4	67304.8	0.113255	0.269544	0.752498	-1.32891	125.259	166.458
CCT5	39693	0.0349937	0.118991	1.5474	1.5474	90.3677	58.3997
CCT6A	47375.7	0.347289	0.553519	0.851723	-1.17409	134.831	158.304
CCT6P1	566.201	0.884919	0.941736	1.13055	1.13055	1.93737	1.71364
CCT6P3	1370.93	0.804986	0.895894	0.982786	-1.01752	3.74661	3.81223
CCT7	63981.7	0.060829	0.174559	1.34566	1.34566	180.348	134.022
CCT8	34151.9	0.611582	0.772133	0.86178	-1.16039	68.6437	79.6533
CCZ1	26057.7	0.438849	0.63963	1.14433	1.14433	70.8212	61.8889
CCZ1B	23520.3	0.387583	0.59348	1.15424	1.15424	69.5732	60.2761
CD109	204153	0.0100007	0.0466846	0.563887	-1.7734	493.959	875.988
CD151	30682	0.100011	0.246656	0.713074	-1.40238	65.1402	91.3513
CD164	300188	0.644748	0.796696	1.09653	1.09653	1223.83	1116.1
CD1D	3659	1.96966e-09	2.04335e-07	56.8809	56.8809	13.3393	0.234513
CD200	5152.97	3.01115e-07	1.12843e-05	0.037765	-26.4795	2.6599	70.433
CD226	1067	0.00450374	0.0254148	3.53391	3.53391	6.23647	1.76475
CD24	19125.6	0.00752142	0.0376502	0.106402	-9.39832	0.574778	5.40195
CD248	9577	0.000300051	0.00299026	2.73531	2.73531	53.5869	19.5908
CD274	4139	0.00177051	0.0121009	0.213562	-4.68249	0.789656	3.69756
CD276	44067	0.937023	0.969999	1.05131	1.05131	107.36	102.12
CD27-AS1	5296.08	0.11311	0.269308	0.613747	-1.62934	14.7565	24.0433
CD2AP	28675	0.120854	0.280448	0.714112	-1.40034	50.5026	70.7208
CD2BP2	3903	0.0624407	0.177731	1.52298	1.52298	12.1914	8.00495
CD302	8871.16	2.02504e-07	8.29819e-06	3.95724	3.95724	48.8033	12.3326
CD320	5408	0.0745117	0.201338	0.513267	-1.9483	10.0341	19.5495
CD40	454	0.0570251	0.166883	0.545821	-1.8321	0.751675	1.37715
CD44	404691	4.02461e-12	2.19066e-09	0.0606757	-16.4811	184.237	3036.43
CD46	103057	0.0453544	0.142889	0.712897	-1.40273	295.095	413.938
CD47	77996.1	7.48884e-05	0.000971836	0.361742	-2.7644	159.246	440.221
CD55	14195	3.87566e-05	0.000571463	0.354671	-2.81951	32.5649	91.8172
CD58	2552	7.47064e-05	0.000971836	0.329662	-3.03341	4.07954	12.3749
CD59	378171	0.415471	0.61939	0.869581	-1.14998	631.49	726.201
CD63	27657.1	0.205595	0.397274	1.51065	1.51065	82.1987	54.4128
CD68	11088	0.506491	0.694468	0.740991	-1.34954	12.9914	17.5324
CD81	37609.9	0.11661	0.274547	0.693476	-1.44201	74.3647	107.235
CD82	21484	0.00171423	0.0117995	0.356219	-2.80726	20.4811	57.4958
CD83	415	0.0317782	0.110962	2.3394	2.3394	1.81216	0.774624
CD9	10503	2.63958e-06	6.49773e-05	0.179027	-5.58576	9.20817	51.4346
CD99	76910.9	0.0401797	0.131211	0.526825	-1.89816	172.81	328.021
CD99L2	26822	0.0245906	0.0914392	1.50292	1.50292	101.915	67.8112
CD99P1	683	0.15029	0.324636	0.605779	-1.65077	1.55906	2.57365
CDADC1	1211	0.121669	0.281665	1.81665	1.81665	7.11721	3.91776
CDAN1	3394	0.624891	0.781803	1.10405	1.10405	11.3985	10.3243
CDC123	18273.8	0.922632	0.961802	0.973182	-1.02756	45.2817	46.5295
CDC14A	2314	0.00488957	0.0270217	0.423183	-2.36304	5.36104	12.6684
CDC14B	5725.24	0.00112608	0.00843033	2.80563	2.80563	33.7558	12.0315
CDC16	27847.1	0.169299	0.35083	0.831935	-1.20202	73.6626	88.5437
CDC23	10448	0.0610536	0.175113	1.36561	1.36561	26.1478	19.1473
CDC25A	733	0.484778	0.677407	0.720746	-1.38745	1.03772	1.43979
CDC25B	5120	0.665387	0.809797	1.1374	1.1374	15.6419	13.7524
CDC26	2054	0.34214	0.549078	1.26901	1.26901	9.29028	7.32087
CDC27	35573	0.130845	0.295775	0.812718	-1.23044	104.624	128.733
CDC34	1823	0.489212	0.680736	0.837678	-1.19378	3.26044	3.89224
CDC37	4566	0.587387	0.75675	1.25151	1.25151	11.0983	8.86791
CDC37L1	5590	0.0031414	0.01907	1.71816	1.71816	20.9389	12.1868
CDC40	8058	0.445918	0.645462	1.10493	1.10493	21.0231	19.0266
CDC42	72964	0.74515	0.861115	1.00442	1.00442	224.206	223.22
CDC42BPA	54593	0.0312371	0.109614	1.40368	1.40368	154.131	109.805
CDC42BPB	59514	0.156861	0.333558	0.737331	-1.35624	99.9084	135.5
CDC42EP1	7871	0.0553661	0.164023	1.72188	1.72188	19.1594	11.127
CDC42EP2	2452	0.143287	0.314539	0.544066	-1.83801	2.10026	3.86031
CDC42EP3	46137	0.712632	0.839168	1.01549	1.01549	119.263	117.443
CDC42EP4	8699	0.128159	0.291747	0.714703	-1.39918	44.1415	61.762
CDC42SE1	22559.1	0.169851	0.351463	0.842922	-1.18635	49.3308	58.5235
CDC42SE2	17667	0.0483107	0.149447	1.3561	1.3561	68.4076	50.4442
CDC45	1181	0.00151907	0.0106776	4.43093	4.43093	2.24962	0.507708
CDC5L	26629	0.36228	0.567525	0.86397	-1.15745	67.7567	78.4248
CDC6	1325	0.0963553	0.240093	1.86363	1.86363	2.41307	1.29482
CDC7	1525	0.000177052	0.0019389	5.07594	5.07594	10.9487	2.15698
CDC73	26839	0.202024	0.391677	0.826664	-1.20968	73.2501	88.6094
CDCA2	3707	0.00679258	0.0347049	0.319002	-3.13478	1.68006	5.26661
CDCA4	2301	0.301636	0.505949	0.704351	-1.41975	4.56097	6.47542
CDCA5	1426	0.0166594	0.0688112	2.67664	2.67664	2.2665	0.846771
CDCA7	929	0.0163039	0.067728	5.72152	5.72152	3.12819	0.546741
CDCA7L	7588.27	0.386701	0.59252	1.16496	1.16496	14.0215	12.036
CDCA8	857	0.117158	0.275337	1.93928	1.93928	0.705832	0.363965
CDCP1	120745	4.1479e-12	2.19066e-09	0.0365296	-27.3751	6.77925	185.582
CDH11	250871	0.373909	0.579123	0.859493	-1.16348	1157.98	1347.29
CDH13	45102.1	3.57392e-10	6.38852e-08	0.122093	-8.19044	28.5638	233.95
CDH2	94051.8	2.50167e-06	6.21087e-05	0.257781	-3.87927	178.405	692.079
CDH20	1504	2.34144e-08	1.4096e-06	47.2045	47.2045	5.57803	0.118167
CDH24	799	0.0832589	0.216031	1.77065	1.77065	4.016	2.26809
CDH4	2008	0.0328177	0.113654	0.338233	-2.95654	0.721922	2.13439
CDIP1	4961	0.49218	0.682823	1.10746	1.10746	9.19839	8.30588
CDIPT	4289	0.00149534	0.0105363	1.7649	1.7649	21.3319	12.0867
CDK1	8710	0.16724	0.348115	0.461056	-2.16894	10.8473	23.5271
CDK10	1545	0.783802	0.883316	1.03851	1.03851	3.08052	2.96628
CDK11B	4833.84	0.359291	0.564745	1.4256	1.4256	14.3995	10.1007
CDK12	24235	0.883732	0.941076	1.02072	1.02072	56.2502	55.1084
CDK13	27098	0.8593	0.928504	0.989498	-1.01061	66.5096	67.2155
CDK14	51793.1	0.000434097	0.00399033	0.582658	-1.71627	79.0075	135.598
CDK16	10817	0.117463	0.27594	1.35659	1.35659	24.3615	17.9579
CDK17	25839	0.000695361	0.00582509	0.499907	-2.00037	51.9914	104.002
CDK19	29264.9	0.00279502	0.0173479	0.633887	-1.57757	68.2342	107.644
CDK2	9733	0.167813	0.348968	1.26074	1.26074	20.9714	16.6342
CDK20	1717	0.128562	0.292493	0.642663	-1.55603	5.51997	8.58922
CDK2AP1	48404	0.31419	0.519803	0.847177	-1.18039	146.996	173.512
CDK2AP2	610	0.141129	0.310661	0.59754	-1.67353	0.851434	1.4249
CDK3	675.129	0.844659	0.918407	0.696049	-1.43668	1.65979	2.38458
CDK4	33852.7	0.00907534	0.0434172	1.53148	1.53148	145.648	95.1022
CDK5	2522	0.768392	0.874153	0.972341	-1.02845	8.47378	8.71482
CDK5R1	1850	0.920375	0.960481	0.850502	-1.17578	1.41909	1.66853
CDK5RAP1	2131	0.396128	0.601648	0.855703	-1.16863	6.07615	7.10077
CDK5RAP2	9211	0.777312	0.879328	0.886001	-1.12867	15.9699	18.0247
CDK5RAP3	6334	0.0599478	0.172923	0.573728	-1.74299	14.1226	24.6155
CDK6	67348.1	0.0149654	0.0632799	0.605642	-1.65114	50.2696	83.0023
CDK7	5698	0.0546283	0.162665	0.677351	-1.47634	10.3029	15.2106
CDK8	2550	0.00031485	0.00310811	0.431522	-2.31738	4.2461	9.83981
CDK9	6846	0.614773	0.774482	1.08399	1.08399	19.5192	18.0067
CDKAL1	2228	0.942874	0.973288	1.0245	1.0245	6.69258	6.53256
CDKL1	897	0.0514021	0.156223	1.79938	1.79938	2.99111	1.6623
CDKL5	1893	0.861491	0.929662	1.01271	1.01271	2.67179	2.63826
CDKN1A	73133.2	0.0152249	0.0641108	0.432305	-2.31318	177.565	410.741
CDKN1B	26331	0.350125	0.556431	1.27889	1.27889	117.842	92.1439
CDKN1C	4069	8.58337e-06	0.000166217	11.3876	11.3876	53.1566	4.66792
CDKN2A	1408	0.0187816	0.0747342	0.515407	-1.94021	3.96674	7.69632
CDKN2AIP	4428	0.83418	0.912563	0.983178	-1.01711	16.8639	17.1525
CDKN2AIPNL	1450	0.987958	0.994321	0.996658	-1.00335	5.77509	5.79446
CDKN2B	12439.1	3.74406e-10	6.54026e-08	0.0638739	-15.6558	10.4514	163.626
CDKN2C	1136	0.275216	0.47699	1.22546	1.22546	2.38235	1.94405
CDON	6432.01	1.7891e-05	0.000297909	7.07718	7.07718	49.2288	6.95599
CDPF1	902	0.288638	0.492175	1.28815	1.28815	2.15444	1.6725
CDR1	2921	0.00350053	0.0208257	3.87165	3.87165	9.02172	2.3302
CDR2	12232	0.732169	0.852241	1.09373	1.09373	26.492	24.2217
CDR2L	3207	0.379459	0.584754	0.664072	-1.50586	5.19881	7.82868
CDRT4	968.179	0.989798	0.994945	0.711187	-1.4061	3.27179	4.60047
CDS2	19796	0.00205073	0.0135383	0.635676	-1.57313	44.0338	69.2708
CDT1	521	0.769814	0.874508	0.896341	-1.11565	0.73194	0.816587
CDV3	79721.2	0.11397	0.270672	1.22309	1.22309	202.284	165.387
CDYL	8353.01	0.997148	0.998679	1.01211	1.01211	19.8014	19.5646
CDYL2	1356	0.260076	0.459872	0.600699	-1.66473	2.08356	3.46856
CEBPB	7478.27	0.154661	0.331063	1.51379	1.51379	23.4386	15.4834
CEBPD	5467	0.00121541	0.00892659	2.97451	2.97451	23.3586	7.85293
CEBPG	13895	0.13338	0.299352	0.75489	-1.3247	13.2055	17.4933
CEBPZ	24001.2	0.0450349	0.142113	1.32913	1.32913	58.6545	44.1301
CEBPZOS	24308.8	0.192599	0.380643	0.855904	-1.16836	72.1352	84.2795
CECR1	2336	0.000128948	0.00149263	0.255309	-3.91682	3.09501	12.1226
CECR5	4683	0.00659232	0.0338921	1.92257	1.92257	10.0518	5.22833
CELF1	70400.9	0.889503	0.944365	0.987551	-1.01261	183.667	185.982
CELF2	7498.99	2.16956e-06	5.49196e-05	34.4917	34.4917	43.5594	1.26289
CELSR1	4195	5.75023e-05	0.000785099	0.125846	-7.94625	0.517716	4.1139
CELSR2	2023	0.0952249	0.238042	0.0940402	-10.6338	0.461726	4.90988
CELSR3	2879	0.0351803	0.119416	1.96723	1.96723	8.16973	4.15291
CEMIP	1489.02	0.189227	0.375963	0.683376	-1.46332	8.18046	11.9707
CENPA	653	0.0379447	0.125966	3.25781	3.25781	0.480028	0.147347
CENPB	5458	0.342827	0.549526	1.33923	1.33923	13.2257	9.87562
CENPBD1	1205.9	0.00464491	0.0259467	2.07423	2.07423	4.69541	2.26369
CENPBD1P1	9963	0.0869734	0.222419	1.35003	1.35003	29.6669	21.975
CENPC	2555	0.667004	0.811	1.09925	1.09925	7.19256	6.54313
CENPE	4993	0.0641112	0.181375	1.78036	1.78036	6.15698	3.45828
CENPF	7384	0.59739	0.763877	0.894717	-1.11767	3.75445	4.19624
CENPH	1663	0.135433	0.301991	0.508699	-1.9658	1.24288	2.44326
CENPI	1741	0.0231339	0.0875832	2.15837	2.15837	2.7952	1.29505
CENPJ	3532	0.000513881	0.0045476	3.07946	3.07946	9.19746	2.98671
CENPK	1858	0.409412	0.613722	0.741785	-1.3481	2.46391	3.3216
CENPL	1617	0.313939	0.519535	1.25447	1.25447	4.74407	3.78173
CENPN	4341.96	0.105553	0.255611	1.71025	1.71025	25.9927	15.1982
CENPO	2888.34	0.574148	0.748072	0.787457	-1.26991	4.71302	5.98511
CENPQ	7265	0.129961	0.294636	1.54604	1.54604	23.005	14.8799
CENPT	3041	0.570976	0.745915	1.08885	1.08885	6.81171	6.25587
CENPU	1673.05	0.793388	0.888519	1.21759	1.21759	2.43091	1.99649
CENPW	510	0.138736	0.30728	0.558233	-1.79137	1.55461	2.78487
CEP104	6176	0.334836	0.541621	0.84736	-1.18014	14.7936	17.4585
CEP112	3098	0.137323	0.305137	1.30391	1.30391	9.84277	7.54864
CEP120	17435	0.120698	0.280366	0.793457	-1.26031	38.0491	47.9535
CEP126	1626	0.189715	0.376674	0.736885	-1.35706	6.1759	8.3811
CEP128	849	0.808053	0.897244	1.22795	1.22795	0.768114	0.625524
CEP135	3877	0.369792	0.574336	1.14298	1.14298	9.86984	8.63518
CEP152	2405	0.59827	0.764546	1.17984	1.17984	3.74761	3.17637
CEP162	2394	0.0109715	0.0498934	1.82398	1.82398	12.083	6.62454
CEP164	4642	0.872523	0.935552	0.905377	-1.10451	9.58364	10.5853
CEP170	96027.6	6.28225e-06	0.000130579	0.433755	-2.30545	127.201	293.255
CEP170B	3832	0.826529	0.908127	0.804772	-1.24259	4.40275	5.4708
CEP19	1062	0.61892	0.777431	1.06877	1.06877	3.40645	3.18725
CEP192	13274	0.256579	0.455972	0.870232	-1.14912	32.5844	37.4434
CEP250	9197	0.338384	0.545612	1.27201	1.27201	8.48813	6.673
CEP290	16685.7	0.769222	0.87443	1.06343	1.06343	28.9572	27.23
CEP295	6924	0.992644	0.996073	1.02114	1.02114	18.3997	18.0187
CEP350	43233	0.0562927	0.16546	1.24687	1.24687	125.017	100.265
CEP41	3467	0.898048	0.948153	1.02374	1.02374	11.3533	11.09
CEP44	13196.4	0.138529	0.307053	0.770935	-1.29713	40.3509	52.3402
CEP55	2491	0.383501	0.589171	1.88665	1.88665	2.33391	1.23706
CEP57	11908	0.00021214	0.00225926	0.548219	-1.82409	24.6745	45.0084
CEP57L1	6025	0.440659	0.641044	0.860443	-1.16219	14.378	16.7101
CEP63	5481.17	0.00202946	0.0134284	2.00247	2.00247	18.8106	9.39371
CEP68	5069.06	1.53421e-06	4.20424e-05	0.328454	-3.04456	9.03479	27.507
CEP70	6938	0.452861	0.651615	1.11557	1.11557	23.1113	20.717
CEP76	2770	0.307012	0.511276	0.780579	-1.2811	8.11471	10.3958
CEP78	3476	0.00721661	0.0364406	1.76865	1.76865	11.5748	6.54444
CEP83	2927	0.411069	0.615333	1.12856	1.12856	6.07976	5.38718
CEP85	1257	0.0820146	0.214189	0.597345	-1.67407	1.77816	2.97677
CEP85L	9581.99	0.670535	0.813166	0.910195	-1.09867	35.876	39.4158
CEP89	2937	0.863006	0.93	0.935469	-1.06898	3.80087	4.06307
CEP95	2205	0.674481	0.815716	0.906137	-1.10359	5.71802	6.31033
CEP97	7644.99	0.324891	0.530929	0.762315	-1.31179	28.4071	37.2643
CEPT1	9428	0.835238	0.913012	1.02543	1.02543	24.6064	23.9961
CERCAM	33195	0.850321	0.922663	0.916368	-1.09126	70.2298	76.6392
CERK	34535	0.0194734	0.076829	0.576164	-1.73562	82.7275	143.583
CERS2	29765.1	0.340394	0.547334	1.23517	1.23517	72.5102	58.7047
CERS4	528	0.783004	0.882674	0.945784	-1.05732	0.877986	0.928316
CERS5	6706	0.683335	0.821482	1.05672	1.05672	16.5882	15.6978
CERS6	33632.4	0.0180938	0.0726692	1.85107	1.85107	130.919	70.7258
CES2	4575	0.96885	0.986337	0.917198	-1.09028	9.92671	10.8229
CETN2	10138	0.619962	0.778138	0.919495	-1.08755	26.2184	28.5139
CETN3	3059	0.118583	0.277282	1.44536	1.44536	6.34246	4.38815
CFAP126	476	0.552831	0.731833	0.92798	-1.07761	0.957663	1.03199
CFAP20	3083	0.340392	0.547334	1.40915	1.40915	6.76215	4.79876
CFAP36	9631.02	0.86807	0.933115	1.06319	1.06319	24.458	23.0043
CFAP44	2695.04	0.04476	0.141373	1.68417	1.68417	12.3603	7.33912
CFAP69	800	0.425016	0.626842	1.31525	1.31525	3.75607	2.85578
CFAP97	27476	0.276659	0.478483	0.786765	-1.27103	99.5426	126.521
CFB	2594	0.14457	0.316419	0.601541	-1.6624	8.58475	14.2713
CFDP1	4867	0.835341	0.913012	1.07892	1.07892	7.43064	6.8871
CFH	31878.8	0.00846515	0.0411362	0.454677	-2.19936	90.0777	198.114
CFL1	70141	0.382316	0.588205	1.355	1.355	151.372	111.713
CFL2	88887	0.0126143	0.0552037	1.69836	1.69836	305.929	180.132
CFLAR	22975.5	0.497685	0.687625	0.92008	-1.08686	65.0469	70.697
CGGBP1	49341.3	0.461486	0.658368	0.864988	-1.15609	163.206	188.68
CGREF1	731.838	0.00710085	0.0359969	0.331882	-3.01312	0.83346	2.51132
CGRRF1	2573	0.716345	0.841579	1.14562	1.14562	7.89321	6.88989
CHAC1	1522	0.829514	0.909697	2.62613	2.62613	1.2395	0.471988
CHAF1A	1168	0.856033	0.92655	1.74177	1.74177	2.17789	1.25039
CHAF1B	949	0.188891	0.375553	0.621947	-1.60785	1.38654	2.22935
CHAMP1	10121	0.00705341	0.0358502	1.52827	1.52827	33.4557	21.8911
CHCHD1	2690	0.840437	0.915823	0.992254	-1.00781	11.3707	11.4595
CHCHD10	477	0.00486273	0.0269562	0.210563	-4.74916	0.447723	2.12631
CHCHD2	30623	0.00837205	0.0408203	0.636276	-1.57164	63.4414	99.7073
CHCHD3	8227	0.0639557	0.181024	1.39176	1.39176	32.503	23.354
CHCHD4	1124	0.525604	0.711358	0.759767	-1.31619	2.00973	2.64519
CHCHD7	4882	0.00556033	0.0297858	1.77187	1.77187	26.6089	15.0174
CHD1	20335	0.200613	0.389647	1.20895	1.20895	63.5059	52.5296
CHD1L	9911.01	0.907376	0.953574	0.99134	-1.00874	14.9073	15.0375
CHD2	40907.9	0.304134	0.50867	0.872503	-1.14613	79.6206	91.2554
CHD3	31103.1	0.0158947	0.0663364	1.62107	1.62107	126.243	77.8761
CHD4	64486	0.191355	0.37883	0.77494	-1.29042	160.776	207.469
CHD6	23330	0.756152	0.868116	0.977731	-1.02278	52.1611	53.3491
CHD7	3314	0.465079	0.661009	1.20092	1.20092	3.28533	2.73567
CHD8	26131.9	0.931347	0.966712	1.03467	1.03467	54.3383	52.5177
CHD9	108008	0.851103	0.923426	1.03216	1.03216	396.407	384.054
CHEK1	10334	0.23847	0.435727	0.829501	-1.20554	25.8072	31.1117
CHEK2	2972	0.34123	0.548147	1.21816	1.21816	9.88417	8.11401
CHERP	4279.68	0.423139	0.625503	1.2131	1.2131	10.2275	8.43091
CHFR	5854	0.210613	0.403713	1.24844	1.24844	19.1606	15.3476
CHI3L1	35206	0.00654238	0.033695	5.60785	5.60785	209.642	37.3837
CHI3L2	24122.2	2.87988e-11	8.8056e-09	147.368	147.368	213.439	1.44834
CHIC1	13814	0.372299	0.577382	0.754921	-1.32464	57.4404	76.088
CHIC2	11456	0.0157763	0.0658895	1.40664	1.40664	29.0546	20.6553
CHID1	4894	0.76686	0.873404	0.94666	-1.05635	10.1395	10.7108
CHKA	3094	0.102489	0.250489	1.35145	1.35145	14.3528	10.6203
CHKB	812.229	0.605692	0.768844	0.877802	-1.13921	1.39787	1.59247
CHM	19939	0.4379	0.63887	0.905898	-1.10388	58.1394	64.1787
CHML	9910	0.216294	0.409837	1.32948	1.32948	28.9903	21.8058
CHMP1A	6945	0.840005	0.915657	1.07396	1.07396	14.9793	13.9478
CHMP1B	28419	0.565219	0.741259	1.12757	1.12757	126.669	112.338
CHMP2A	1905	0.282496	0.485263	1.35468	1.35468	3.84484	2.83818
CHMP2B	25812	0.310652	0.515784	1.17824	1.17824	98.7793	83.8364
CHMP3	32594.6	0.805575	0.896292	0.968193	-1.03285	107.474	111.005
CHMP4A	1202	0.0187404	0.0746213	2.85399	2.85399	4.25777	1.49187
CHMP4B	12376	0.813257	0.900956	0.943931	-1.0594	37.5274	39.7565
CHMP5	25365	0.000923525	0.00724051	0.620763	-1.61092	61.5731	99.1893
CHMP6	881	0.637253	0.79139	1.27729	1.27729	2.09117	1.6372
CHMP7	7765	0.57537	0.748805	0.915099	-1.09278	19.3343	21.1281
CHN1	5016	0.00095166	0.007436	2.11392	2.11392	12.5839	5.95286
CHORDC1	8318.46	0.169908	0.351463	1.46541	1.46541	32.3447	22.0721
CHP1	35478.6	0.0156961	0.0656253	0.693664	-1.44162	112.501	162.184
CHPF	105931	0.489078	0.680632	0.674203	-1.48323	282.086	418.398
CHPF2	65092.1	0.52793	0.713009	0.86216	-1.15988	203.316	235.822
CHPT1	3667.64	0.389422	0.595197	1.18715	1.18715	11.636	9.80161
CHRAC1	5634	0.273199	0.475052	1.18686	1.18686	18.9468	15.9637
CHRNA5	1307.93	0.00815335	0.0400227	0.413573	-2.41795	2.41186	5.83175
CHRNB1	816	0.22846	0.424174	1.61383	1.61383	1.93327	1.19794
CHST1	950	0.000405489	0.00377817	0.124245	-8.04859	0.602634	4.85035
CHST10	1794	0.974061	0.989311	1.04945	1.04945	6.49437	6.18833
CHST11	25831.9	1.78368e-05	0.000297766	0.313234	-3.1925	57.4345	183.36
CHST12	2140	0.0469895	0.146845	0.662091	-1.51037	8.23195	12.4333
CHST14	2952	0.310573	0.515728	0.768825	-1.30069	7.04118	9.15836
CHST15	2642	0.379211	0.584668	0.302331	-3.30763	0.235014	0.777339
CHST2	4235	0.0821293	0.214392	1.85595	1.85595	8.54281	4.60294
CHST3	8827	0.61649	0.775701	1.07264	1.07264	24.8526	23.1696
CHST6	1241.62	0.000113449	0.00134507	0.102457	-9.76022	0.689638	6.73102
CHST7	3994	1.11225e-06	3.19091e-05	5.01676	5.01676	24.3874	4.86117
CHSY1	48109	9.57409e-06	0.00018147	0.440332	-2.27101	81.2736	184.573
CHSY3	13918	0.000256012	0.0026394	2.90432	2.90432	97.2287	33.4773
CHTF8	15652.9	0.277748	0.479661	0.808422	-1.23698	32.9069	40.7051
CHTOP	5226	0.899067	0.948367	1.01113	1.01113	11.2899	11.1656
CHUK	10736	0.445727	0.645346	1.16081	1.16081	43.4059	37.3928
CHURC1	33803.8	0.0761776	0.204228	1.33871	1.33871	128.659	96.1073
CHURC1-FNTB	924.722	0.600641	0.766317	0.350176	-2.8557	0.703837	2.00995
CIAO1	8117	0.530694	0.715328	0.924103	-1.08213	25.5993	27.7018
CIAPIN1	3909.58	0.0226909	0.0862568	1.6993	1.6993	12.8102	7.53848
CIART	494	0.208004	0.400417	0.678734	-1.47333	0.817649	1.20467
CIB1	3941.45	0.131204	0.296012	0.641566	-1.55869	9.00857	14.0415
CIB2	502	0.0202556	0.0791984	0.427077	-2.3415	0.347438	0.813526
CIC	5532	0.444133	0.644403	0.754378	-1.3256	9.13699	12.112
CILP	41302	3.00522e-08	1.72008e-06	82.9762	82.9762	283.722	3.41931
CINP	3434	0.322739	0.528779	1.3388	1.3388	7.75727	5.79418
CIPC	9267	0.799358	0.892195	0.952892	-1.04944	25.716	26.9873
CIR1	5213	0.414935	0.618887	0.82488	-1.2123	20.5572	24.9215
CIRBP	23314	0.434752	0.635961	1.11222	1.11222	76.1621	68.4776
CIRH1A	11319	0.289267	0.492563	1.22174	1.22174	27.9876	22.908
CISD1	2496	0.287347	0.490623	0.810336	-1.23406	6.8415	8.44279
CISD2	13047.9	0.00129329	0.00939173	0.552248	-1.81078	37.7311	68.3227
CISD3	800.907	0.022309	0.0851209	4.55131	4.55131	3.68069	0.808711
CIT	5883.01	1.4992e-07	6.69969e-06	0.0872326	-11.4636	3.06701	35.159
CITED2	19671	0.00016806	0.00184914	3.85473	3.85473	73.8871	19.1679
CIZ1	3716	0.452321	0.650918	1.24246	1.24246	9.44308	7.60029
CKAP2	5685	0.12552	0.287542	0.736507	-1.35776	11.595	15.7432
CKAP2L	7054.99	7.55024e-07	2.33937e-05	0.0624861	-16.0036	3.2586	52.1491
CKAP4	181187	0.000841772	0.00671741	0.57247	-1.74682	416.856	728.171
CKAP5	41311.9	0.187849	0.374313	0.75955	-1.31657	63.6089	83.7454
CKB	3853	0.000358101	0.00344721	3.91303	3.91303	6.65559	1.70088
CKLF	740.947	0.0544935	0.162429	0.46285	-2.16053	1.37703	2.97512
CKMT2-AS1	1067	0.805709	0.896355	1.02304	1.02304	3.4727	3.39448
CKS1B	1619	0.0650932	0.183451	0.534546	-1.87075	1.95155	3.65085
CKS2	1983	0.0717251	0.196782	1.78004	1.78004	8.61538	4.84001
CLASP1	50829.9	0.43826	0.639235	1.10125	1.10125	129.097	117.228
CLASP2	15902	0.214603	0.407897	0.781207	-1.28007	47.9822	61.4206
CLASRP	490	0.12493	0.28653	1.5402	1.5402	1.26007	0.818118
CLCA2	2649	0.0558993	0.164846	2.98764	2.98764	1.66709	0.557994
CLCC1	12520.9	0.0405322	0.131991	0.749046	-1.33503	27.8685	37.2054
CLCF1	734	0.128805	0.292759	0.600745	-1.6646	1.7402	2.89674
CLCN2	455.412	0.873976	0.936006	0.951579	-1.05088	1.34711	1.41566
CLCN3	42976.8	0.000320771	0.00314784	0.502744	-1.98908	107.497	213.82
CLCN4	2625	1.14407e-05	0.000210331	5.1873	5.1873	22.0559	4.2519
CLCN5	9155	8.98903e-05	0.00112556	2.2283	2.2283	53.9354	24.2047
CLCN6	6075.64	0.0154805	0.064911	1.69653	1.69653	14.5859	8.59752
CLCN7	4761	0.534146	0.718095	1.154	1.154	22.3696	19.3843
CLDN1	6841	0.103603	0.252254	2.26637	2.26637	8.58267	3.78697
CLDN11	5753.04	1.88096e-07	7.85155e-06	0.0499833	-20.0067	3.28897	65.8014
CLDN12	30121.1	0.717653	0.842264	0.961581	-1.03995	72.8828	75.7948
CLDN4	1940	0.000160105	0.00177845	0.0585568	-17.0774	0.159125	2.71745
CLDN7	4463	6.21373e-09	5.03489e-07	36.619	36.619	6.24085	0.170427
CLDND1	36668	0.227622	0.423158	0.840044	-1.19041	97.4276	115.979
CLEC11A	3008	0.943571	0.973527	0.92839	-1.07713	7.60147	8.1878
CLEC16A	8337	0.440473	0.640962	1.16757	1.16757	23.8082	20.3911
CLEC2D	3621.19	0.466966	0.662241	1.13976	1.13976	10.6193	9.31718
CLGN	4846	0.154473	0.330972	1.45174	1.45174	25.488	17.5569
CLHC1	1628	0.857062	0.926973	0.971669	-1.02916	5.87327	6.04451
CLIC1	18574	0.0187734	0.0747268	0.676925	-1.47727	26.0247	38.4455
CLIC4	557450	0.562545	0.739383	1.14768	1.14768	1919.98	1672.92
CLIC6	2312	3.9962e-06	8.98101e-05	5.43432	5.43432	6.03699	1.1109
CLINT1	22500	0.82479	0.907417	0.956236	-1.04577	78.659	82.259
CLIP1	40681	0.639808	0.793206	0.950943	-1.05159	85.4894	89.8996
CLIP2	6808.01	0.00156991	0.010995	0.346682	-2.88449	6.4166	18.5086
CLIP3	6005.91	0.185777	0.372163	0.736417	-1.35793	13.3105	18.0746
CLIP4	16096	0.618524	0.777181	1.04038	1.04038	64.5523	62.0467
CLK1	29087.1	0.206394	0.398223	0.845202	-1.18315	96.086	113.684
CLK2	2887.2	0.695773	0.829062	0.894901	-1.11744	4.88048	5.45365
CLK3	4719	0.533768	0.717947	0.852652	-1.17281	8.07738	9.47324
CLK4	4860	0.352051	0.558123	0.88907	-1.12477	22.734	25.5706
CLMN	1754	6.03888e-05	0.000818736	5.30925	5.30925	2.77593	0.522847
CLMP	139811	0.856858	0.926973	1.03418	1.03418	375.618	363.205
CLN3	1946.4	0.0680027	0.189194	1.71388	1.71388	7.55532	4.40832
CLN5	9509	0.602089	0.766901	0.918247	-1.08903	38.0301	41.416
CLN6	1888	0.375413	0.580194	1.52058	1.52058	6.19133	4.07169
CLN8	12586	0.000204562	0.00218859	0.504767	-1.98111	23.0026	45.5708
CLNS1A	13920	0.780702	0.881448	1.00168	1.00168	30.1887	30.138
CLOCK	38155	3.71926e-06	8.49e-05	3.30373	3.30373	179.218	54.2473
CLP1	4129	0.120785	0.28043	1.4718	1.4718	12.6021	8.56236
CLPB	2173	0.0828707	0.215312	0.696872	-1.43498	3.18797	4.57468
CLPP	1158	0.68735	0.824059	1.09256	1.09256	3.43311	3.14228
CLPTM1	8040.99	0.729013	0.850289	0.905581	-1.10426	16.4782	18.1962
CLPTM1L	28463	0.21874	0.41342	0.836425	-1.19557	90.5478	108.256
CLPX	19170	0.716315	0.841579	0.960161	-1.04149	55.992	58.3153
CLSPN	2295	0.0608026	0.174559	2.5675	2.5675	2.50157	0.974321
CLSTN1	70061.5	0.836981	0.913821	1.03789	1.03789	190.519	183.563
CLSTN2	1932	0.0542118	0.161841	0.410723	-2.43473	8.0997	19.7206
CLSTN3	3156	0.000253769	0.00262326	0.291856	-3.42635	5.11077	17.5113
CLTA	7612.01	0.0633656	0.179616	1.55947	1.55947	27.1756	17.4261
CLTB	2892	0.831777	0.910879	1.0743	1.0743	8.56955	7.97684
CLTC	379129	0.90537	0.952469	1.0133	1.0133	985.563	972.623
CLTCL1	11792	0.000101612	0.00123793	3.54724	3.54724	24.3149	6.8546
CLU	110766	0.00562408	0.0300996	2.82569	2.82569	584.845	206.974
CLUAP1	5611	0.0795885	0.210229	1.42212	1.42212	19.0048	13.3637
CLUH	7367	0.954242	0.978582	0.925128	-1.08093	14.8692	16.0726
CMAHP	772	0.337065	0.543938	1.46212	1.46212	1.80979	1.23778
CMAS	9614	0.49312	0.683555	0.866246	-1.15441	26.6394	30.7527
CMBL	11988	5.67166e-05	0.000776196	0.346341	-2.88733	28.4278	82.0802
CMC1	1051	0.46038	0.657889	0.878077	-1.13885	5.24461	5.97283
CMC2	1686.04	0.68488	0.822408	0.94478	-1.05845	5.53068	5.85394
CMC4	1936.58	0.565743	0.741706	1.06271	1.06271	5.98873	5.63532
CMIP	30197.2	0.343763	0.549824	0.800706	-1.2489	50.1918	62.6845
CMKLR1	9354.01	0.0740907	0.20076	0.582108	-1.71789	30.2654	51.9928
CMPK1	65430.6	0.0335324	0.115407	1.59103	1.59103	292.667	183.948
CMSS1	5403.01	0.15545	0.332112	1.36441	1.36441	10.914	7.99906
CMTM3	23085	0.885189	0.941851	0.973839	-1.02686	50.6815	52.0429
CMTM4	26226	0.792971	0.888278	0.988396	-1.01174	28.9772	29.3174
CMTM6	58148	0.019825	0.0780498	0.683025	-1.46407	210.798	308.623
CMTM7	1501	0.190813	0.378228	1.42767	1.42767	2.92909	2.05166
CMTR1	11509	0.188801	0.375437	0.814239	-1.22814	33.0157	40.5479
CMTR2	14084	0.407219	0.61206	1.10189	1.10189	42.9833	39.0088
CMYA5	592	0.0181986	0.0729639	2.55355	2.55355	2.67181	1.04631
CNBP	64938.2	0.0397313	0.130075	1.28636	1.28636	171.414	133.255
CNDP2	6818	0.171256	0.353055	1.51978	1.51978	16.4006	10.7914
CNEP1R1	10457	0.747845	0.863121	1.04612	1.04612	29.2299	27.9413
CNIH1	117576	0.157504	0.334558	0.842993	-1.18625	326.026	386.748
CNIH4	20960	0.185224	0.371403	1.18435	1.18435	53.8267	45.4483
CNN1	1110	0.000661189	0.005575	5.7298	5.7298	3.79182	0.661771
CNN2	29191.9	0.0206863	0.080386	1.59096	1.59096	96.7998	60.8435
CNN3	36843	0.158797	0.336015	1.35355	1.35355	115.803	85.5554
CNNM2	717	0.316617	0.522791	0.742522	-1.34676	2.51669	3.38938
CNNM3	2104	0.0112333	0.0507798	0.377361	-2.64998	3.75763	9.95765
CNNM4	6640	2.17751e-05	0.000355343	0.319389	-3.13098	9.08881	28.4569
CNOT1	78800.7	0.0127338	0.0555591	0.698239	-1.43218	157.444	225.487
CNOT10	6407	0.784993	0.884015	0.945168	-1.05801	16.4476	17.4017
CNOT11	9673	0.263835	0.464691	0.806025	-1.24066	34.0077	42.1919
CNOT2	18301.4	0.77013	0.874696	0.955918	-1.04611	54.9619	57.4965
CNOT3	1170	0.895779	0.947307	0.812765	-1.23037	1.85492	2.28224
CNOT4	8926	0.321115	0.527204	0.867826	-1.1523	26.6001	30.6514
CNOT6	26624	0.00783099	0.0388673	0.588141	-1.70027	60.8204	103.411
CNOT6L	17850	2.3106e-05	0.000372117	0.37947	-2.63525	34.2561	90.2735
CNOT7	33881	0.0299968	0.106325	0.770822	-1.29732	89.1965	115.716
CNOT8	51453.1	0.89593	0.94736	0.988694	-1.01144	122.628	124.03
CNP	23006.8	0.434601	0.635921	0.818453	-1.22182	97.7533	119.437
CNPPD1	4265	0.66265	0.808414	1.09468	1.09468	8.12747	7.42454
CNPY2	4110.3	0.0241896	0.0904319	1.88603	1.88603	17.7226	9.39677
CNPY3	3806	0.248033	0.446667	0.732192	-1.36576	8.02048	10.9541
CNPY4	2556.8	0.71643	0.841594	1.05241	1.05241	8.80518	8.3667
CNRIP1	4507	0.0776461	0.20699	0.755912	-1.32291	13.6055	17.9988
CNST	9786	0.645606	0.797215	0.933737	-1.07097	27.8542	29.8309
CNTLN	5092	0.998084	0.999116	1.01284	1.01284	17.9639	17.7361
CNTNAP1	12942	0.060155	0.173348	0.598881	-1.66978	24.6675	41.1894
CNTRL	3111	0.387839	0.593638	0.823628	-1.21414	9.0187	10.95
CNTROB	6322.99	0.013482	0.058082	2.96659	2.96659	20.7895	7.00787
COA1	2805	0.811501	0.899697	0.908412	-1.10082	6.26939	6.90148
COA3	1958	0.058883	0.170571	2.02791	2.02791	6.17029	3.04268
COA4	718	0.0778133	0.207128	2.22042	2.22042	2.45928	1.10758
COA5	3661	0.0744433	0.201338	1.44061	1.44061	17.4825	12.1355
COA6	1920	0.20489	0.396307	0.733892	-1.3626	6.22327	8.47982
COA7	2713	0.000451903	0.00411816	2.76707	2.76707	9.70775	3.50832
COASY	10230	0.296285	0.50015	1.1444	1.1444	30.6522	26.7844
COBLL1	10270	0.872666	0.935552	1.01343	1.01343	22.0896	21.7968
COG1	5597.73	0.513178	0.700413	0.85119	-1.17483	8.50066	9.98679
COG2	6906	0.0789871	0.209198	1.36177	1.36177	22.5815	16.5825
COG3	26487	0.200102	0.389525	0.841285	-1.18866	58.3824	69.3967
COG4	6648	0.0838012	0.217046	0.732765	-1.36469	17.4255	23.7805
COG5	27075.4	0.0136818	0.0587252	0.665703	-1.50217	54.9555	82.5525
COG6	57165	0.631531	0.786806	0.957552	-1.04433	161.255	168.403
COG7	5011	0.606914	0.769262	0.817877	-1.22268	8.66021	10.5886
COG8	3797.9	0.882928	0.940823	0.894243	-1.11826	8.0471	8.99878
COIL	5738	0.971438	0.987934	0.984543	-1.0157	15.0423	15.2785
COL11A1	238667	5.06189e-07	1.69983e-05	4.05605	4.05605	898.167	221.439
COL12A1	182000	0.730871	0.851327	0.86625	-1.1544	711.976	821.907
COL13A1	6680.01	7.45955e-08	3.73588e-06	0.0393769	-25.3956	2.68746	68.2496
COL14A1	8926	0.000113336	0.00134507	3.78864	3.78864	74.8357	19.7526
COL15A1	38792	0.000762485	0.00626986	4.0526	4.0526	248.173	61.238
COL16A1	29544	0.439771	0.640305	0.860717	-1.16182	85.1372	98.9143
COL17A1	44638	0.306664	0.5108	0.745506	-1.34137	0.74133	0.994399
COL18A1	23603.9	4.11218e-05	0.000598739	0.263636	-3.79311	21.1414	80.1917
COL1A1	4.4164e+06	1.39655e-08	9.3256e-07	6.32481	6.32481	15004.8	2372.37
COL1A2	1.76938e+06	0.00439843	0.024966	1.58512	1.58512	5475.32	3454.2
COL24A1	2571	7.35007e-05	0.000962801	3.64963	3.64963	18.0499	4.94568
COL25A1	780	0.00518444	0.028241	3.26469	3.26469	5.67579	1.73854
COL27A1	10653	0.000354406	0.00341886	2.5765	2.5765	38.2195	14.8339
COL3A1	5.58581e+06	1.10102e-10	2.66515e-08	9.20551	9.20551	22546.6	2449.25
COL4A1	323365	4.8208e-05	0.000679768	2.71996	2.71996	1225.45	450.54
COL4A2	88651	0.165779	0.346624	1.48025	1.48025	191.026	129.05
COL4A3BP	36278.1	0.0164813	0.0682454	1.42435	1.42435	119.173	83.668
COL4A5	60951.9	0.314787	0.520451	0.819236	-1.22065	273.951	334.398
COL4A6	14540.1	6.658e-07	2.12526e-05	0.185802	-5.38208	24.4581	131.636
COL5A1	975210	0.000278835	0.00282704	3.24811	3.24811	1777.17	547.14
COL5A2	889396	0.000853403	0.00678692	1.7847	1.7847	3152.8	1766.57
COL5A3	9179	1.15243e-05	0.000211534	0.0909286	-10.9976	1.62953	17.921
COL6A1	585562	0.00824249	0.040375	0.363041	-2.75451	418.633	1153.13
[truncated: 9,621 more rows]
