# Supplementary material for: Engineering human cell spheroids to model embryonic tissue fusion in vitro
Source: PLoS One. 2017 Sep 12;12(9):e0184155. doi: 10.1371/journal.pone.0184155 (PMC5595299; doi:10.1371/journal.pone.0184155)
Supplement: S6 Table — The table contains the ion masses and relative abundance of a dexamethasone standard (Cayman Chemical) versus the 393.2 m/z species identified from LC-MS analysis of the osteo-induction medium (OM). (XLSX) [file pone.0184155.s013.xlsx]

## Sheet: Supplemental Table 6
Supplemental Table 6: Peak List from Product Ion Spectra of Dexamethasone and the Ion of m/z 393.2 in OM. Abundances are relative to the most abundant fragment ion, m/z 373.1.
Dexamethasone Standard		m/z 393.2 from OM
Mass	% Relative Abundance	Mass	% Relative Abundance
373.1	1	373.1	1
355.2	0.808	355.2	0.723
337.2	0.386	337.1	0.347
325.1	0.094	331	0.08
319.1	0.257	325.2	0.179
309.2	0.136	319.2	0.303
291.2	0.104	309.2	0.157
237.2	0.09	237.1	0.107
147.1	0.078	147	0.118
