# Supplementary material for: Engineering human cell spheroids to model embryonic tissue fusion in vitro
Source: PLoS One. 2017 Sep 12;12(9):e0184155. doi: 10.1371/journal.pone.0184155 (PMC5595299; doi:10.1371/journal.pone.0184155)
Supplement: S7 Table — The ranges presented are calculated from the average multiple reaction monitoring (MRM) area ratios ± 3 standard deviations obtained from triplicate measurements of Dexamethasone and Betamethasone standards, and aliquots of OM diluted with acetonitrile. (XLSX) [file pone.0184155.s014.xlsx]

## Sheet: Supplemental Table 7
Supplemental Table 7. MRM Area Ratios Observed for Dexamethasone Standards and the Ion of m/z of 393.2 in OM.
MRM transition	Transition Type	Quant/Confirm Area Ratio Observed Range: Dexamethasone	Avg Quant/Confirm Area Ratio: OM	Avg Quant/Confirm Area Ratio: Betamethasone
m/z 393.2→m/z 373.1	Quantifier	NA	NA	NA
m/z 393.2→m/z 355.1	Confirmation 1	1.56-1.74	1.64-1.76	1.93-2.11
m/z 393.2→m/z 237.1	Confirmation 2	33.4-39.0	39.6-43.7	55.9-68.8
